# Supplementary material for: The Impact of Context on Affective Norms: A Case of Study With Suspense
Source: Front Psychol. 2019 Aug 30;10:1988. doi: 10.3389/fpsyg.2019.01988 (PMC6728922; doi:10.3389/fpsyg.2019.01988)
Supplement: Supplementary file 1 [file Data_Sheet_1.CSV]

Number	E-Word	S-Word	SVal-Mn-All	SVal-Sd-All	SAro-Mn-All	SAro-Sd-All	SDom-Mn-All	SDom-Sd-All	SVal-Mn-Fem	SVal-Sd-Fem	SAro-Mn-Fem	SAro-Sd-Fem	SDom-Mn-Fem	SDom-Sd-Fem	SVal-Mn-Mal	SVal-Sd-Mal	SAro-Mn-Mal	SAro-Sd-Mal	SDom-Mn-Mal	SDom-Sd-Mal
722	derelict	abandonado	3.52	1.71	6.33	1.43	3.00	1.43	3.16	1.69	6.25	1.47	3.05	1.44	3.77	1.69	6.39	1.40	2.96	1.42
583	bees	abejas	2.42	1.19	6.81	1.56	4.22	1.71	2.27	1.20	6.73	1.50	4.70	1.64	2.52	1.18	6.87	1.61	3.90	1.70
622	abortion	aborto	4.29	1.80	5.74	1.63	4.42	1.68	4.49	1.80	5.99	1.53	3.87	1.54	4.15	1.80	5.57	1.68	4.79	1.68
975	scorching	abrasador	2.21	1.20	7.48	1.39	3.76	2.18	2.11	1.12	7.54	1.52	3.27	2.11	2.28	1.26	7.44	1.30	4.09	2.18
218	hug	abrazo	7.19	1.75	4.80	2.31	6.28	1.93	7.60	1.67	5.28	2.25	6.93	1.83	6.92	1.75	4.47	2.30	5.85	1.88
300	overwhelmed	abrumado	3.55	1.62	6.71	1.54	4.64	2.36	3.37	1.52	7.07	1.43	3.72	2.32	3.67	1.68	6.47	1.57	5.26	2.19
623	absurd	absurdo	4.15	1.63	4.34	1.42	5.06	1.84	4.12	1.57	4.52	1.48	5.49	1.89	4.17	1.67	4.22	1.37	4.76	1.76
624	abundance	abundancia	5.00	1.71	4.15	1.57	4.41	1.97	5.54	1.56	3.83	1.56	4.17	2.02	4.63	1.72	4.36	1.55	4.57	1.92
48	bored	aburrido	3.65	1.58	2.69	1.40	4.34	2.11	3.99	1.54	2.19	1.24	5.01	2.30	3.42	1.58	3.03	1.40	3.89	1.85
2	accident	accidente	3.21	1.71	6.90	1.64	3.55	1.60	2.76	1.53	7.01	1.76	3.37	1.56	3.52	1.76	6.84	1.55	3.67	1.63
989	sour	ácido	2.61	1.47	7.51	1.41	3.21	1.85	2.31	1.36	7.64	1.37	2.66	1.81	2.80	1.51	7.43	1.43	3.58	1.80
88	cozy	acogedor	7.19	1.53	2.90	1.51	7.40	1.51	7.58	1.36	2.67	1.20	7.67	1.33	6.93	1.59	3.05	1.67	7.22	1.60
740	event	acontecimiento	4.85	1.54	6.12	1.74	5.53	1.68	4.63	1.53	6.59	1.53	5.73	1.82	5.01	1.53	5.80	1.81	5.40	1.57
948	pungent	acre	4.62	1.64	2.74	1.41	5.81	1.56	4.99	1.54	2.25	1.32	5.71	1.67	4.37	1.67	3.07	1.37	5.88	1.49
4	activate	activar	4.53	1.58	4.30	1.52	4.24	1.56	4.77	1.68	4.11	1.53	4.16	1.58	4.37	1.50	4.43	1.50	4.30	1.56
631	agreement	acuerdo	6.10	1.70	3.56	1.68	5.29	1.61	6.61	1.64	3.14	1.68	5.13	1.63	5.75	1.65	3.85	1.63	5.40	1.60
404	snuggle	acurrucarse	6.67	1.55	3.01	1.32	5.67	1.54	7.13	1.36	2.88	1.29	5.75	1.52	6.37	1.61	3.11	1.34	5.61	1.56
581	addict	adicto	3.48	1.59	6.02	1.78	3.15	1.49	3.20	1.62	6.29	1.86	3.27	1.32	3.66	1.56	5.84	1.71	3.07	1.60
488	wealthy	adinerado	5.77	1.47	2.61	1.19	6.64	1.69	5.88	1.38	2.47	1.25	6.87	1.61	5.70	1.52	2.71	1.14	6.49	1.73
5	admired	admirado	5.65	2.03	3.94	1.50	7.34	1.45	6.29	1.94	3.59	1.48	7.49	1.30	5.22	1.99	4.18	1.47	7.24	1.54
6	adorable	adorable	7.21	1.63	3.69	1.69	5.82	2.29	7.76	1.44	3.27	1.60	6.24	2.39	6.84	1.66	3.98	1.70	5.54	2.19
546	adult	adulto	5.01	1.58	4.27	1.52	5.21	1.86	4.71	1.63	3.96	1.62	4.77	1.99	5.22	1.52	4.47	1.42	5.51	1.72
808	impair	afectar	3.41	1.68	5.68	1.62	4.39	1.76	3.14	1.80	6.02	1.70	4.02	1.70	3.59	1.57	5.46	1.53	4.63	1.77
7	affection	afecto	7.00	1.78	3.47	1.73	6.41	1.95	7.35	1.74	3.22	1.68	6.92	1.90	6.77	1.78	3.64	1.75	6.07	1.91
381	secure	afianzar	5.31	2.07	4.33	1.57	5.92	1.84	5.81	2.07	4.34	1.65	6.17	1.84	4.97	2.00	4.33	1.51	5.75	1.84
127	distressed	afligido	4.33	1.45	4.17	1.57	4.27	1.50	4.29	1.45	4.40	1.52	4.49	1.45	4.37	1.46	4.02	1.58	4.11	1.51
266	lucky	afortunado	7.13	1.66	4.32	2.70	4.93	2.15	7.64	1.53	5.25	2.78	4.47	2.09	6.78	1.66	3.68	2.46	5.24	2.14
22	agility	agilidad	5.83	2.35	3.40	1.43	5.47	1.48	6.57	2.24	3.34	1.43	5.40	1.37	5.33	2.30	3.45	1.43	5.51	1.55
55	burdened	agobiado	3.65	1.76	6.64	1.46	3.77	1.54	3.33	1.73	6.67	1.46	3.60	1.42	3.86	1.75	6.62	1.46	3.88	1.61
10	agony	agonía	3.61	1.75	7.33	1.47	3.34	1.75	3.13	1.58	7.58	1.42	2.73	1.66	3.93	1.79	7.15	1.49	3.75	1.70
193	grateful	agradecido	7.17	1.66	3.77	1.91	5.82	2.36	7.54	1.55	4.33	1.97	6.63	2.21	6.92	1.70	3.39	1.78	5.27	2.31
27	assault	agresión	2.70	1.48	6.83	1.74	2.57	1.53	2.43	1.34	7.28	1.60	2.10	1.26	2.89	1.55	6.53	1.78	2.89	1.62
9	aggressive	agresivo	3.54	1.68	6.85	1.66	3.59	1.54	3.33	1.61	7.07	1.58	3.25	1.43	3.68	1.71	6.70	1.70	3.82	1.57
486	water	agua	4.99	1.89	4.97	1.53	5.58	1.56	5.28	1.75	4.75	1.37	5.55	1.45	4.79	1.97	5.11	1.61	5.59	1.64
983	slush	aguanieve	5.79	1.62	3.23	1.89	5.56	1.78	5.88	1.54	2.93	1.81	5.27	1.89	5.72	1.67	3.43	1.93	5.76	1.69
897	needle	aguja	2.88	1.50	6.31	1.61	3.67	1.57	2.71	1.45	6.47	1.56	3.65	1.60	3.01	1.52	6.20	1.64	3.69	1.56
591	drown	ahogarse	3.22	1.85	8.14	1.20	2.24	1.27	2.82	1.70	8.19	1.14	1.95	1.07	3.50	1.91	8.10	1.24	2.44	1.36
969	save	ahorrar	4.81	2.37	3.74	1.56	5.84	2.33	5.51	2.18	3.40	1.46	6.69	2.11	4.33	2.38	3.98	1.58	5.28	2.30
632	air	aire	5.33	2.09	2.90	1.40	4.94	1.86	5.83	2.08	2.77	1.31	5.08	1.93	5.01	2.04	2.98	1.46	4.84	1.81
715	dawn	alba	6.69	1.61	3.45	1.78	6.55	1.52	6.87	1.39	3.16	1.75	6.71	1.48	6.57	1.74	3.64	1.78	6.45	1.54
582	alcoholic	alcohólico	3.14	1.78	5.16	1.79	3.40	1.69	2.69	1.54	5.64	1.80	3.01	1.67	3.45	1.87	4.84	1.71	3.67	1.66
872	merry	alegre	6.48	2.08	2.83	1.45	6.39	1.99	6.98	2.20	2.96	1.46	7.08	1.83	6.14	1.93	2.74	1.44	5.93	1.96
636	allergy	alergia	3.22	1.82	3.33	1.85	4.63	2.33	2.67	1.67	2.73	1.65	3.96	2.25	3.59	1.82	3.72	1.89	5.08	2.28
11	alert	alerta	3.23	1.44	6.27	1.52	4.35	1.83	3.10	1.39	6.33	1.34	3.89	1.82	3.33	1.47	6.24	1.64	4.67	1.78
315	pillow	almohada	4.84	1.56	2.84	1.59	5.97	1.82	5.08	1.56	2.39	1.46	6.35	1.85	4.67	1.55	3.15	1.60	5.71	1.76
246	kindness	amabilidad	7.00	1.67	2.39	1.35	6.56	1.96	7.34	1.60	2.02	1.02	6.99	2.08	6.76	1.68	2.64	1.48	6.27	1.82
245	kind	amable	6.20	2.08	2.56	1.37	6.77	1.57	6.90	1.92	2.43	1.30	6.76	1.69	5.73	2.06	2.65	1.41	6.78	1.50
264	loved	amado	6.67	1.52	5.33	2.64	6.45	1.65	6.94	1.46	6.25	2.50	6.83	1.66	6.50	1.53	4.70	2.55	6.20	1.60
420	sunrise	amanecer	7.16	1.56	5.42	2.25	6.73	1.57	7.39	1.55	6.14	2.19	7.08	1.42	7.01	1.55	4.93	2.16	6.50	1.62
545	yellow	amarillo	3.63	1.96	2.18	1.19	5.97	2.53	4.06	2.03	1.88	1.13	6.93	2.42	3.34	1.86	2.38	1.18	5.33	2.41
14	ambition	ambición	4.19	1.63	4.67	1.55	4.16	1.51	4.60	1.76	4.76	1.69	3.98	1.67	3.92	1.48	4.62	1.45	4.28	1.38
15	ambulance	ambulancia	4.51	2.32	5.29	1.50	4.83	2.39	3.72	2.23	5.29	1.56	4.12	2.47	5.04	2.23	5.29	1.46	5.30	2.21
275	menace	amenaza	3.25	1.82	5.61	2.25	3.36	1.76	2.53	1.60	6.51	2.20	2.76	1.61	3.73	1.82	5.01	2.09	3.77	1.75
175	friendly	amigable	6.64	2.10	3.17	1.44	4.48	1.74	7.22	1.95	3.01	1.38	4.02	1.72	6.24	2.11	3.27	1.48	4.79	1.69
174	friend	amigo	7.00	1.67	3.58	1.86	5.57	2.41	7.37	1.58	4.10	1.94	4.61	2.42	6.74	1.69	3.24	1.72	6.22	2.19
263	love	amor	7.07	1.70	5.07	1.74	5.81	2.35	7.52	1.56	5.19	1.80	6.47	2.32	6.77	1.73	4.99	1.71	5.37	2.27
661	blister	ampolla	3.96	1.56	4.48	1.66	5.50	1.79	4.05	1.64	4.12	1.76	5.05	1.72	3.89	1.51	4.72	1.54	5.80	1.78
16	angel	ángel	7.22	1.70	4.77	1.56	4.77	1.66	7.63	1.62	4.66	1.53	4.67	1.51	6.94	1.70	4.85	1.57	4.84	1.76
19	anguished	angustiado	4.03	1.52	5.94	1.65	4.61	1.60	3.81	1.54	5.84	1.69	4.89	1.66	4.19	1.48	6.01	1.62	4.42	1.54
508	desire	anhelo	3.15	1.50	4.30	2.01	4.47	1.68	2.96	1.43	4.73	1.91	4.17	1.64	3.28	1.53	4.01	2.03	4.67	1.69
69	cheer	ánimo	5.20	2.08	5.06	1.74	5.50	1.77	4.63	2.13	5.34	1.85	5.42	1.81	5.59	1.97	4.88	1.64	5.56	1.74
21	anxious	ansioso	4.52	1.80	6.06	1.78	4.67	2.27	4.12	1.93	6.73	1.68	4.01	2.21	4.79	1.66	5.61	1.71	5.11	2.21
93	crushed	aplastado	2.71	1.50	7.67	1.56	2.78	1.45	2.35	1.33	8.01	1.37	2.47	1.38	2.96	1.56	7.44	1.64	2.99	1.47
640	applause	aplausos	5.94	1.79	4.65	1.59	5.67	1.58	6.25	1.76	4.61	1.46	6.05	1.42	5.72	1.79	4.67	1.67	5.41	1.63
252	learn	aprender	6.36	1.90	3.44	1.50	5.22	2.00	6.81	1.99	3.36	1.50	5.88	1.92	6.07	1.78	3.50	1.50	4.78	1.95
625	acceptance	aprobación	6.26	1.76	3.63	1.88	7.10	1.49	6.61	1.48	4.16	1.74	7.02	1.41	6.02	1.90	3.27	1.90	7.15	1.55
782	hardship	apuros	3.56	1.65	6.34	1.79	3.98	1.63	3.31	1.60	6.86	1.74	3.84	1.63	3.72	1.66	5.99	1.74	4.07	1.64
610	spider	araña	2.56	1.35	5.92	1.93	2.81	1.39	2.55	1.30	6.40	1.94	2.80	1.36	2.56	1.39	5.59	1.86	2.81	1.42
450	tree	árbol	4.05	1.54	2.90	1.39	4.92	2.34	3.58	1.66	2.88	1.41	4.39	2.15	4.37	1.38	2.91	1.38	5.28	2.40
343	rainbow	arco-iris	7.10	1.83	3.08	1.45	6.29	2.08	7.59	1.69	2.93	1.38	6.69	2.17	6.76	1.86	3.18	1.49	6.02	1.97
489	weapon	arma	3.39	1.67	6.14	1.60	3.60	1.56	3.07	1.64	6.24	1.69	3.39	1.45	3.60	1.66	6.07	1.54	3.75	1.63
675	cabinet	armario	4.79	1.77	4.61	1.98	6.23	1.55	4.83	1.65	4.78	1.96	6.13	1.45	4.76	1.85	4.49	1.99	6.29	1.62
351	repentant	arrepentido	5.19	1.54	3.66	1.59	4.36	1.57	5.24	1.53	3.46	1.59	4.25	1.49	5.15	1.54	3.80	1.57	4.44	1.63
25	arrogant	arrogante	2.61	1.45	5.11	1.46	4.81	1.57	2.37	1.36	5.01	1.53	4.72	1.60	2.77	1.49	5.18	1.40	4.86	1.55
643	art	arte	5.34	1.99	3.66	1.81	6.26	1.91	5.88	2.05	3.33	1.76	6.83	1.92	4.98	1.86	3.89	1.81	5.87	1.82
626	ace	as	4.79	1.54	3.25	1.87	6.00	1.84	4.87	1.61	2.78	1.61	6.33	1.80	4.73	1.49	3.57	1.97	5.77	1.84
738	elevator	ascensor	4.63	1.60	4.67	1.70	3.07	1.29	4.75	1.65	4.46	1.60	2.96	1.23	4.54	1.56	4.80	1.76	3.15	1.32
141	embattled	asediado	3.44	1.68	7.29	1.63	2.68	1.49	3.01	1.75	7.52	1.53	2.46	1.46	3.72	1.57	7.14	1.69	2.83	1.50
26	assassin	asesinar	2.21	1.17	7.62	1.45	3.91	2.25	2.20	1.10	7.94	1.46	3.14	2.23	2.22	1.22	7.40	1.40	4.42	2.12
244	killer	asesino	3.88	2.22	7.67	1.51	3.31	1.88	3.07	2.11	7.99	1.24	2.71	1.75	4.42	2.14	7.46	1.64	3.72	1.87
418	suffocate	asfixiarse	3.22	1.93	8.12	1.17	3.20	1.83	2.67	1.73	8.34	1.03	2.54	1.71	3.59	1.97	7.98	1.24	3.64	1.77
380	seat	asiento	4.95	1.89	3.38	1.45	5.86	2.37	5.58	1.80	3.42	1.57	6.64	2.43	4.52	1.83	3.36	1.37	5.34	2.19
28	astonished	asombrado	5.51	2.07	4.33	1.62	4.91	1.79	6.08	1.99	4.30	1.55	5.27	1.72	5.13	2.04	4.34	1.67	4.67	1.80
966	rough	áspero	3.53	1.59	2.49	1.40	3.56	1.64	3.49	1.64	2.22	1.38	3.27	1.58	3.56	1.55	2.67	1.38	3.76	1.66
124	disgusted	asqueado	3.34	1.56	4.46	1.67	3.97	1.57	3.80	1.58	4.07	1.66	3.75	1.68	3.03	1.47	4.72	1.64	4.11	1.47
895	nasty	asqueroso	2.87	1.39	6.46	1.99	3.99	1.90	2.69	1.44	7.05	1.91	3.42	1.70	3.01	1.35	6.07	1.94	4.37	1.94
501	astronaut	astronauta	6.27	1.50	3.73	1.67	6.22	1.57	6.12	1.65	4.04	1.66	6.19	1.52	6.37	1.39	3.52	1.66	6.24	1.62
604	scared	asustado	3.57	1.71	5.50	2.09	2.90	1.35	3.17	1.65	6.10	2.06	2.67	1.32	3.85	1.70	5.10	2.01	3.06	1.36
76	coffin	ataúd	2.67	1.54	6.95	1.72	3.08	1.70	2.23	1.30	7.51	1.53	2.48	1.57	2.97	1.61	6.57	1.74	3.49	1.66
432	terrified	aterrorizado	3.94	2.11	7.22	1.76	2.86	1.57	3.18	1.99	7.80	1.58	2.39	1.31	4.45	2.04	6.83	1.77	3.18	1.66
933	penthouse	ático	4.17	1.63	4.66	2.30	5.37	2.03	4.33	1.47	3.98	2.25	5.95	2.08	4.06	1.73	5.11	2.22	4.98	1.90
964	robber	atracador	3.23	1.81	7.14	1.89	3.28	1.81	2.77	1.71	7.57	1.79	2.95	1.79	3.54	1.82	6.85	1.91	3.50	1.80
45	bold	atrevido	6.35	1.46	4.62	1.57	4.98	1.78	6.42	1.39	4.57	1.83	5.31	1.64	6.31	1.52	4.66	1.38	4.76	1.85
921	outrage	atrocidad	3.36	1.75	7.69	1.46	3.53	1.75	3.04	1.72	7.90	1.43	3.04	1.48	3.58	1.74	7.54	1.47	3.86	1.85
716	daylight	aurora	6.48	1.57	3.42	1.61	6.26	1.60	6.55	1.45	3.24	1.56	6.17	1.71	6.43	1.65	3.54	1.63	6.33	1.53
541	bus	autobús	4.79	1.59	3.39	1.65	5.30	1.37	4.95	1.62	3.08	1.59	5.11	1.35	4.68	1.56	3.60	1.65	5.42	1.38
645	avalanche	avalancha	3.20	1.68	6.36	1.98	3.74	1.69	2.72	1.55	6.89	1.94	3.42	1.75	3.52	1.69	6.01	1.94	3.95	1.62
769	greed	avaricia	3.59	1.57	4.18	1.86	4.12	1.51	3.70	1.67	3.65	1.91	4.13	1.45	3.52	1.50	4.54	1.75	4.11	1.56
646	avenue	avenida	4.16	1.57	3.64	1.69	5.37	1.62	4.02	1.54	4.05	1.69	5.31	1.63	4.24	1.60	3.37	1.64	5.41	1.62
630	adventure	aventura	5.75	1.61	4.74	1.61	6.65	1.55	6.01	1.55	4.83	1.58	6.82	1.44	5.58	1.64	4.68	1.64	6.54	1.62
386	shamed	avergonzado	3.51	1.63	4.43	2.02	3.02	1.47	3.04	1.63	4.88	1.95	2.88	1.43	3.84	1.55	4.12	2.01	3.12	1.49
539	plane	avión	4.82	1.56	5.36	1.52	4.58	1.63	5.01	1.53	5.20	1.46	4.67	1.68	4.69	1.57	5.47	1.56	4.51	1.61
484	wasp	avispa	3.04	1.34	4.91	2.07	5.12	2.77	2.90	1.21	4.30	2.06	5.95	2.91	3.13	1.41	5.32	1.98	4.56	2.53
1002	sugar	azúcar	5.87	2.22	1.81	1.15	6.83	1.74	6.51	2.21	1.71	0.89	7.29	1.63	5.44	2.12	1.87	1.29	6.52	1.75
544	blue	azul	4.72	1.68	1.80	1.13	7.52	1.59	4.94	1.66	1.73	0.95	7.93	1.21	4.57	1.69	1.85	1.23	7.25	1.76
507	dancer	bailarín	5.35	1.50	2.17	1.25	6.60	1.44	5.55	1.45	1.99	1.11	6.67	1.52	5.21	1.52	2.28	1.33	6.55	1.40
673	bullet	bala	2.78	1.46	7.01	1.87	3.40	1.79	2.39	1.48	7.42	1.69	2.89	1.77	3.05	1.39	6.74	1.95	3.74	1.74
32	bankrupt	bancarrota	3.95	1.55	4.25	1.50	3.24	1.78	3.89	1.50	4.16	1.47	2.76	1.64	3.98	1.59	4.32	1.52	3.57	1.81
655	bench	banco	4.98	1.72	3.12	1.48	5.29	1.60	5.36	1.63	3.28	1.45	5.51	1.53	4.72	1.74	3.02	1.50	5.14	1.64
753	flag	bandera	4.71	1.62	3.59	1.77	5.24	1.63	5.02	1.65	3.49	1.80	5.36	1.60	4.50	1.57	3.65	1.76	5.15	1.64
652	bathtub	bañera	4.13	1.58	6.34	1.57	4.84	1.61	4.24	1.44	6.67	1.46	4.53	1.63	4.06	1.67	6.12	1.60	5.05	1.56
502	bath	baño	4.63	1.64	3.74	2.04	6.74	1.47	4.99	1.75	3.01	1.85	6.96	1.50	4.38	1.53	4.23	2.02	6.59	1.44
650	bar	bar	5.20	1.75	3.31	1.42	5.93	1.80	5.76	1.50	3.19	1.51	6.28	1.88	4.82	1.82	3.38	1.36	5.70	1.71
388	ship	barco	5.39	2.18	3.77	1.58	4.62	1.80	6.08	2.13	3.49	1.56	4.10	1.81	4.92	2.09	3.95	1.57	4.98	1.72
651	barrel	barril	4.50	1.61	3.00	1.45	6.24	1.41	4.58	1.66	2.78	1.29	6.20	1.50	4.46	1.59	3.14	1.53	6.26	1.34
33	bastard	bastardo	4.89	1.60	4.19	1.47	3.90	1.51	4.86	1.52	4.27	1.30	3.72	1.37	4.92	1.65	4.15	1.58	4.02	1.59
690	coarse	basto	4.28	1.51	4.40	1.76	7.14	1.59	4.02	1.47	4.20	1.61	7.25	1.37	4.45	1.52	4.54	1.85	7.07	1.73
677	cane	bastón	5.20	1.48	3.51	1.60	6.69	1.63	5.29	1.39	3.06	1.63	6.63	1.69	5.14	1.54	3.82	1.52	6.74	1.59
615	trash	basura	3.70	1.57	4.20	1.99	6.40	1.92	3.67	1.59	3.75	2.00	6.92	1.90	3.72	1.56	4.50	1.94	6.06	1.86
31	baby	bebé	4.72	2.33	6.53	2.11	4.65	2.27	3.84	2.27	7.05	2.11	3.90	2.35	5.31	2.19	6.18	2.05	5.15	2.07
657	beverage	bebida	6.15	1.64	4.36	1.46	6.78	1.68	5.98	1.62	4.29	1.39	6.80	1.44	6.27	1.65	4.41	1.50	6.77	1.82
35	beauty	belleza	6.27	1.55	2.96	1.44	5.06	1.89	6.29	1.56	2.81	1.38	5.63	1.87	6.25	1.56	3.07	1.48	4.67	1.81
42	bless	bendecir	4.72	2.86	4.16	1.90	5.74	2.35	5.54	2.80	3.58	1.86	6.51	2.11	4.17	2.77	4.55	1.83	5.23	2.37
248	kiss	beso	6.20	2.02	4.69	3.06	5.48	2.03	6.75	1.97	5.75	3.14	6.02	1.92	5.83	1.98	3.98	2.79	5.11	2.02
653	beast	bestia	3.11	1.80	7.48	1.44	3.12	1.82	2.52	1.51	7.75	1.32	2.61	1.60	3.51	1.87	7.30	1.49	3.46	1.89
542	white	blanco	5.47	1.63	2.46	1.31	6.33	1.99	5.77	1.57	2.54	1.29	6.73	2.01	5.27	1.64	2.40	1.32	6.07	1.93
659	blasphemy	blasfemia	2.77	1.35	5.47	2.08	2.95	1.41	2.45	1.22	5.81	2.24	2.70	1.25	2.98	1.40	5.24	1.94	3.11	1.49
491	wedding	boda	3.76	1.49	5.44	2.19	5.45	1.75	3.71	1.25	6.02	1.82	4.86	1.72	3.80	1.63	5.04	2.33	5.85	1.66
681	cellar	bodega	4.51	1.46	3.09	1.79	6.13	1.34	4.72	1.46	2.70	1.83	6.01	1.36	4.37	1.46	3.35	1.73	6.20	1.33
396	slap	bofetada	3.48	1.63	4.70	1.53	3.88	1.52	3.39	1.50	4.80	1.58	3.78	1.53	3.54	1.72	4.63	1.49	3.94	1.52
46	bomb	bomba	2.65	1.38	8.04	1.30	2.61	1.53	2.41	1.26	8.07	1.22	2.33	1.46	2.80	1.44	8.02	1.36	2.80	1.55
566	lightbulb	bombilla	4.57	1.58	4.42	1.75	5.80	2.26	4.83	1.54	4.17	1.76	6.48	2.13	4.40	1.60	4.59	1.74	5.34	2.24
666	bottle	botella	4.69	1.66	3.74	1.49	6.00	1.88	4.76	1.69	3.73	1.47	6.39	1.74	4.65	1.65	3.74	1.51	5.74	1.94
585	boxer	boxeador	5.34	1.60	4.41	1.92	3.95	1.91	5.48	1.61	3.95	1.98	3.47	1.86	5.24	1.59	4.72	1.83	4.27	1.89
642	arm	brazo	4.03	1.74	4.26	1.59	4.87	1.58	4.39	1.64	4.19	1.54	4.63	1.57	3.80	1.77	4.30	1.62	5.04	1.58
671	bright	brillante	6.15	1.76	4.12	1.57	7.07	1.62	6.42	1.77	4.04	1.60	7.30	1.62	5.97	1.75	4.18	1.55	6.91	1.61
1040	zest	brío	6.09	1.54	3.12	1.46	5.98	1.59	6.29	1.31	3.08	1.36	5.71	1.43	5.95	1.66	3.14	1.52	6.16	1.68
669	breeze	brisa	5.35	1.57	3.40	1.62	6.41	1.96	5.43	1.57	3.01	1.57	7.12	1.76	5.30	1.58	3.67	1.61	5.93	1.94
53	brutal	brutal	3.94	1.95	6.31	1.93	4.96	3.01	3.61	2.15	6.66	2.02	3.84	2.99	4.16	1.78	6.07	1.84	5.72	2.80
510	diver	buceador	5.34	1.45	4.54	2.48	4.73	1.66	5.29	1.59	3.73	2.38	4.81	1.61	5.37	1.35	5.08	2.41	4.68	1.70
766	good	bueno	6.22	1.95	2.97	1.44	7.09	1.78	6.66	2.01	2.69	1.22	7.51	1.78	5.93	1.86	3.15	1.54	6.80	1.73
522	owl	búho	5.57	1.52	4.03	1.92	5.42	1.75	5.54	1.46	3.53	1.96	5.01	1.79	5.59	1.56	4.37	1.83	5.70	1.68
854	lump	bulto	4.32	1.55	4.22	1.86	4.28	1.74	4.20	1.61	3.84	1.76	4.07	1.69	4.39	1.51	4.48	1.89	4.42	1.76
360	ridicule	burla	3.45	1.39	3.51	1.48	3.70	1.70	3.60	1.31	3.43	1.40	3.33	1.66	3.34	1.44	3.56	1.54	3.95	1.68
214	horse	caballo	4.73	1.59	2.73	1.53	5.94	1.70	5.01	1.67	2.22	1.27	6.36	1.72	4.55	1.51	3.07	1.61	5.66	1.63
698	cord	cable	4.58	1.84	5.14	2.12	4.88	1.53	4.01	1.72	4.63	2.07	4.89	1.37	4.97	1.82	5.49	2.09	4.88	1.63
336	puppy	cachorro	3.45	1.65	3.66	2.01	4.46	1.86	3.43	1.53	4.22	1.84	4.12	1.95	3.46	1.74	3.28	2.05	4.68	1.77
86	corpse	cadáver	3.30	1.92	7.13	1.79	3.15	1.73	2.65	1.79	7.42	1.71	2.86	1.66	3.74	1.89	6.93	1.82	3.35	1.76
743	fall	caída	4.19	2.00	5.46	1.99	4.13	2.06	3.64	2.01	6.04	1.82	3.49	1.88	4.56	1.91	5.07	2.01	4.55	2.07
950	quality	calidad	6.64	2.16	3.65	1.59	6.73	1.59	7.25	2.03	3.82	1.62	6.82	1.59	6.23	2.15	3.54	1.57	6.67	1.60
339	quiet	callado	4.26	1.82	5.03	2.03	5.10	1.82	4.55	1.84	4.23	1.88	5.36	1.86	4.07	1.78	5.57	1.95	4.93	1.78
412	street	calle	5.09	1.69	5.06	1.75	4.07	1.87	5.53	1.65	5.41	1.81	4.36	2.14	4.79	1.67	4.82	1.68	3.87	1.63
637	alley	callejón	3.56	1.70	6.02	1.51	4.19	2.09	3.23	1.56	5.96	1.48	3.55	2.21	3.79	1.75	6.07	1.54	4.63	1.90
988	soothe	calmar	6.53	1.60	2.95	1.52	6.69	1.55	6.75	1.40	2.77	1.42	6.92	1.55	6.39	1.71	3.07	1.58	6.54	1.54
483	warmth	calor	4.10	1.76	3.60	1.70	5.48	1.66	4.52	1.76	3.39	1.77	5.40	1.73	3.82	1.71	3.74	1.64	5.54	1.61
549	bed	cama	6.64	1.53	3.71	1.56	6.36	1.45	6.80	1.52	3.64	1.55	6.37	1.41	6.54	1.53	3.76	1.58	6.36	1.49
577	truck	camión	3.67	1.76	3.88	1.65	4.74	2.35	3.30	1.68	3.57	1.68	4.08	2.37	3.92	1.77	4.09	1.60	5.18	2.23
682	champ	campeón	5.82	2.16	3.64	2.00	4.21	1.52	6.52	2.06	4.42	2.04	4.16	1.51	5.34	2.10	3.11	1.81	4.24	1.53
558	field	campo	5.87	1.56	3.47	1.73	5.72	1.60	6.23	1.46	2.94	1.62	5.98	1.48	5.63	1.59	3.82	1.72	5.55	1.66
60	cancer	cáncer	3.24	1.82	7.46	1.45	3.10	1.74	2.63	1.66	7.60	1.41	2.60	1.58	3.65	1.81	7.36	1.47	3.44	1.77
987	song	canción	4.52	1.48	5.17	2.83	5.78	1.58	4.78	1.49	4.29	2.77	6.07	1.54	4.35	1.45	5.76	2.72	5.59	1.58
490	weary	cansado	3.52	1.58	4.47	1.72	3.91	1.44	3.14	1.58	3.98	1.69	3.82	1.38	3.77	1.54	4.80	1.67	3.97	1.49
678	cannon	cañón	2.26	1.12	6.19	1.71	2.49	1.26	2.28	1.07	6.58	1.71	2.53	1.24	2.24	1.16	5.93	1.67	2.46	1.28
684	chaos	caos	2.57	1.44	7.05	1.81	3.18	1.80	2.28	1.30	7.54	1.76	2.96	1.72	2.76	1.50	6.72	1.77	3.33	1.84
62	capable	capaz	6.00	2.42	4.17	1.97	6.36	1.90	6.82	2.23	3.57	1.92	6.89	1.89	5.44	2.39	4.58	1.90	6.01	1.82
516	infatuation	capricho	5.63	1.61	3.99	1.85	5.51	1.56	5.89	1.59	4.40	1.82	5.67	1.51	5.46	1.60	3.71	1.82	5.41	1.60
556	face	cara	4.21	1.63	3.62	1.73	6.94	1.73	4.75	1.56	3.12	1.67	7.29	1.60	3.85	1.59	3.96	1.69	6.71	1.78
61	candy	caramelo	5.17	1.66	2.86	1.56	7.61	1.57	5.29	1.47	2.58	1.62	7.96	1.24	5.10	1.78	3.05	1.49	7.37	1.71
236	jail	cárcel	3.34	1.87	5.45	1.83	2.68	1.45	2.82	1.73	5.05	1.88	2.31	1.33	3.69	1.90	5.72	1.75	2.93	1.48
64	caress	caricia	6.31	1.98	4.89	2.29	5.89	1.51	6.80	2.08	5.67	2.32	6.01	1.56	5.98	1.85	4.36	2.12	5.81	1.47
94	cuddle	cariñoso	6.93	1.53	4.74	1.63	7.18	1.53	7.12	1.56	4.88	1.62	7.40	1.47	6.80	1.50	4.64	1.64	7.03	1.56
562	highway	carretera	4.11	1.54	4.31	2.09	3.61	1.46	4.22	1.40	4.92	2.07	3.80	1.45	4.04	1.64	3.90	2.01	3.49	1.46
1029	wagon	carro	4.54	1.62	2.78	1.46	6.50	1.50	4.89	1.55	2.41	1.39	6.65	1.55	4.31	1.64	3.02	1.47	6.40	1.46
679	carcass	carroña	3.68	1.62	5.97	1.81	3.47	1.64	3.47	1.65	6.52	1.74	3.23	1.55	3.82	1.58	5.59	1.76	3.63	1.69
846	letter	carta	4.65	1.70	3.19	1.49	5.96	2.18	4.82	1.68	3.10	1.46	5.31	1.97	4.54	1.71	3.25	1.51	6.40	2.21
563	house	casa	5.21	1.78	5.99	1.78	4.85	1.54	5.67	1.71	6.39	1.75	5.14	1.54	4.89	1.77	5.72	1.76	4.66	1.51
487	waterfall	cascada	3.05	1.38	5.36	1.84	4.27	1.56	2.88	1.35	5.01	1.90	4.31	1.47	3.17	1.39	5.60	1.76	4.24	1.62
680	casino	casino	5.58	1.60	3.65	1.50	5.65	1.63	5.72	1.52	3.87	1.61	5.90	1.61	5.49	1.65	3.50	1.41	5.48	1.63
87	cottage	casita	5.31	1.53	3.53	1.63	5.75	1.71	5.61	1.58	3.04	1.56	5.58	1.72	5.10	1.47	3.87	1.60	5.86	1.70
335	punishment	castigo	2.62	1.58	6.41	1.76	3.54	1.63	2.28	1.33	6.10	1.85	3.05	1.55	2.85	1.69	6.63	1.67	3.87	1.60
237	jealousy	celos	2.61	1.48	4.84	1.54	5.61	1.45	2.25	1.40	4.83	1.50	5.98	1.37	2.85	1.49	4.85	1.56	5.37	1.46
587	cell	célula	4.15	1.55	3.70	1.47	4.96	1.64	4.20	1.53	3.87	1.59	4.95	1.48	4.11	1.56	3.59	1.37	4.96	1.74
65	cemetery	cementerio	3.11	1.40	7.43	1.44	3.47	1.53	2.67	1.34	7.83	1.21	3.48	1.40	3.41	1.37	7.16	1.52	3.46	1.62
509	dinner	cena	6.09	1.83	4.32	1.54	5.36	1.47	6.55	1.59	4.25	1.55	5.29	1.46	5.78	1.92	4.36	1.54	5.41	1.48
937	pig	cerdo	4.27	1.52	4.22	1.55	5.03	1.76	4.41	1.50	4.01	1.58	5.31	1.57	4.17	1.53	4.37	1.52	4.84	1.85
841	lawn	césped	4.21	1.96	2.60	1.26	6.81	1.81	4.67	1.81	2.65	1.31	7.25	1.64	3.90	2.00	2.57	1.23	6.51	1.87
547	basket	cesta	5.12	1.59	2.66	1.57	7.26	1.66	4.92	1.62	2.16	1.29	7.84	1.50	5.25	1.56	3.02	1.64	6.87	1.65
1026	vest	chaleco	5.32	1.56	2.23	1.23	6.11	1.61	5.45	1.59	2.13	1.28	5.89	1.65	5.23	1.54	2.29	1.21	6.26	1.57
567	mushroom	champiñón	4.66	1.51	2.21	1.20	6.51	2.18	4.76	1.53	2.01	1.12	7.08	2.23	4.59	1.50	2.35	1.24	6.12	2.07
40	blackmail	chantaje	2.63	1.53	7.05	1.68	3.25	1.79	2.37	1.29	7.63	1.37	2.76	1.66	2.80	1.66	6.66	1.75	3.59	1.81
185	girl	chica	6.23	1.51	2.82	1.38	6.78	1.53	6.20	1.52	2.75	1.29	6.67	1.47	6.25	1.51	2.86	1.44	6.85	1.56
50	boy	chico	5.20	1.56	3.13	1.63	5.42	1.49	5.30	1.49	3.59	1.72	5.27	1.48	5.13	1.60	2.82	1.49	5.53	1.49
857	madman	chiflado	3.44	1.66	5.51	1.72	3.55	1.52	3.05	1.67	5.83	1.64	3.11	1.46	3.71	1.61	5.29	1.74	3.85	1.49
980	shriek	chillido	3.57	1.71	8.04	1.18	3.37	1.47	3.19	1.68	7.96	1.19	3.24	1.41	3.82	1.68	8.10	1.17	3.46	1.51
826	joke	chiste	6.39	1.99	4.63	1.56	6.27	1.79	7.17	1.82	4.78	1.70	6.49	1.83	5.86	1.94	4.53	1.46	6.11	1.75
505	chocolate	chocolate	5.97	1.84	2.15	1.16	6.94	1.69	6.41	1.79	2.01	1.04	7.48	1.56	5.67	1.82	2.25	1.23	6.57	1.68
89	crash	choque	2.61	1.41	6.00	1.86	3.27	1.84	2.35	1.35	6.58	1.68	2.82	1.81	2.79	1.43	5.62	1.88	3.58	1.81
973	scar	cicatriz	2.94	1.46	6.22	2.16	4.05	1.52	2.87	1.40	6.93	2.05	3.81	1.53	2.99	1.51	5.74	2.10	4.22	1.51
98	cyclone	ciclón	3.05	1.71	5.42	1.78	2.75	1.53	2.70	1.66	5.10	1.72	2.35	1.35	3.28	1.72	5.63	1.79	3.02	1.59
43	blind	ciego	2.71	1.53	6.49	2.09	3.91	2.11	2.40	1.46	6.96	2.14	3.35	2.10	2.93	1.55	6.16	2.01	4.28	2.04
205	heaven	cielo	5.66	1.58	3.03	1.46	6.78	1.70	5.67	1.72	2.69	1.36	7.14	1.65	5.64	1.49	3.27	1.48	6.54	1.70
363	roach	ciempiés	3.40	1.54	6.30	1.55	4.91	2.43	3.42	1.52	6.31	1.46	5.37	2.52	3.39	1.56	6.29	1.61	4.60	2.33
400	slime	cieno	3.31	1.28	4.96	1.52	3.77	1.58	3.25	1.22	4.95	1.49	3.69	1.64	3.34	1.32	4.96	1.54	3.83	1.55
72	circus	circo	3.59	1.57	4.77	1.47	4.36	1.64	3.63	1.58	4.66	1.42	4.34	1.66	3.56	1.58	4.84	1.51	4.37	1.63
687	circle	círculo	4.58	1.58	2.19	1.22	6.91	1.76	4.88	1.53	2.06	1.10	7.24	1.74	4.37	1.59	2.28	1.30	6.68	1.74
612	surgery	cirugía	3.04	1.38	6.26	1.45	3.05	1.36	3.04	1.37	6.53	1.36	2.77	1.21	3.05	1.39	6.08	1.49	3.24	1.43
73	city	ciudad	4.79	1.58	3.33	1.83	5.65	1.49	4.84	1.57	2.81	1.76	5.66	1.66	4.75	1.59	3.68	1.80	5.63	1.37
703	coward	cobarde	2.91	1.63	3.67	1.50	4.84	2.35	2.34	1.52	3.70	1.41	5.60	2.36	3.29	1.59	3.64	1.56	4.33	2.21
551	car	coche	4.54	1.59	4.26	1.51	4.40	1.83	4.83	1.43	4.34	1.48	4.04	1.80	4.34	1.66	4.21	1.54	4.64	1.82
709	cuisine	cocina	4.33	1.49	3.77	1.66	4.99	1.87	4.66	1.43	4.01	1.57	5.46	2.00	4.11	1.49	3.60	1.70	4.67	1.72
697	cook	cocinero	5.15	1.70	4.76	1.50	5.14	1.71	5.55	1.77	4.77	1.57	5.39	1.74	4.88	1.61	4.76	1.45	4.98	1.67
737	elbow	codo	4.71	1.46	3.47	1.78	5.74	1.57	4.82	1.46	3.25	1.70	5.87	1.50	4.64	1.46	3.61	1.83	5.65	1.61
819	intercourse	coito	5.57	1.86	5.85	2.37	5.22	1.62	5.14	1.90	6.65	2.21	5.30	1.64	5.85	1.78	5.31	2.32	5.16	1.62
342	rage	cólera	2.99	1.51	7.19	1.73	4.20	2.03	2.87	1.39	7.59	1.65	3.88	1.97	3.07	1.59	6.92	1.73	4.42	2.05
694	color	color	5.19	1.46	2.30	1.25	5.07	1.63	5.29	1.43	2.11	1.08	5.20	1.61	5.12	1.48	2.43	1.34	4.98	1.65
695	column	columna	4.70	1.52	3.54	1.70	6.80	1.64	4.93	1.40	3.20	1.64	6.90	1.66	4.54	1.58	3.77	1.72	6.73	1.63
77	comedy	comedia	5.74	2.39	4.17	1.45	5.00	1.71	6.52	2.56	4.22	1.50	5.20	1.82	5.21	2.12	4.14	1.43	4.87	1.62
136	eat	comer	5.12	1.49	3.48	1.65	4.67	1.67	5.24	1.44	3.24	1.53	4.36	1.79	5.04	1.52	3.63	1.72	4.89	1.56
514	food	comida	5.70	1.71	2.55	1.58	6.98	1.61	5.89	1.67	2.16	1.31	7.36	1.42	5.58	1.73	2.82	1.68	6.72	1.68
143	engaged	comprometido	5.56	2.18	3.83	1.54	4.99	2.42	6.41	2.04	3.81	1.47	5.89	2.33	4.98	2.09	3.84	1.59	4.37	2.29
78	concentrate	concentrado	4.28	1.50	4.82	1.66	6.53	1.73	4.27	1.40	4.60	1.70	6.71	1.60	4.29	1.57	4.96	1.62	6.41	1.81
54	bunny	conejito	4.14	1.46	4.20	1.51	6.57	1.66	3.98	1.51	4.14	1.39	7.01	1.46	4.25	1.42	4.24	1.59	6.28	1.73
527	rabbit	conejo	5.27	1.49	3.10	1.36	6.47	1.62	5.30	1.41	3.06	1.46	6.81	1.60	5.24	1.54	3.12	1.29	6.24	1.60
457	trust	confianza	7.64	1.38	3.87	1.52	7.05	1.51	7.71	1.35	3.60	1.50	7.48	1.43	7.59	1.41	4.05	1.52	6.76	1.49
696	comfort	confort	6.93	1.61	3.57	1.67	6.69	1.54	7.07	1.49	3.33	1.70	6.78	1.54	6.83	1.69	3.73	1.63	6.63	1.55
80	confused	confuso	4.76	1.44	5.26	1.51	4.37	1.53	4.64	1.47	5.36	1.49	4.59	1.41	4.84	1.42	5.19	1.52	4.22	1.59
249	knowledge	conocimiento	7.10	1.64	3.55	1.69	7.05	1.71	7.49	1.44	3.11	1.55	7.51	1.58	6.83	1.72	3.85	1.71	6.75	1.73
437	thoughtful	considerado	6.03	1.76	2.89	1.45	6.85	1.64	6.33	1.65	2.75	1.46	7.24	1.50	5.84	1.81	2.98	1.44	6.59	1.69
850	locker	consigna	5.03	1.48	3.32	1.51	5.62	1.74	5.07	1.44	3.16	1.44	5.90	1.69	5.01	1.51	3.42	1.55	5.42	1.76
81	consoled	consolado	5.62	1.72	3.36	1.45	5.80	1.45	5.87	1.66	3.22	1.42	5.94	1.43	5.46	1.74	3.46	1.47	5.71	1.46
321	pollute	contaminar	3.44	1.37	4.44	1.82	5.47	2.10	3.52	1.37	3.95	1.79	6.22	1.98	3.38	1.38	4.76	1.77	4.96	2.03
83	contents	contenido	4.39	1.54	4.17	1.56	6.23	1.52	4.55	1.55	4.16	1.58	6.05	1.45	4.28	1.54	4.17	1.56	6.35	1.56
84	context	contexto	3.86	1.81	4.12	1.92	4.52	2.14	4.42	1.98	3.58	1.82	5.20	2.01	3.49	1.59	4.49	1.91	4.07	2.11
79	confident	convencido	4.32	1.50	3.61	1.56	6.03	1.81	4.45	1.50	3.64	1.65	6.37	1.79	4.24	1.49	3.59	1.50	5.80	1.79
754	flirt	coqueto	6.83	1.79	3.51	1.92	5.96	1.52	7.18	1.72	4.07	1.87	5.80	1.48	6.60	1.81	3.14	1.87	6.07	1.54
787	heart	corazón	4.85	1.65	5.46	1.61	3.25	1.91	4.67	1.77	5.64	1.56	2.76	1.85	4.97	1.56	5.33	1.64	3.58	1.89
699	cork	corcho	4.71	1.51	2.75	1.51	6.17	1.85	4.92	1.44	2.37	1.25	6.64	1.91	4.58	1.54	3.02	1.62	5.85	1.75
837	lamb	cordero	4.18	1.66	4.36	1.41	4.16	1.60	4.53	1.75	4.36	1.28	4.06	1.60	3.94	1.56	4.37	1.49	4.22	1.60
90	crown	corona	5.51	1.63	2.31	1.17	6.20	1.61	5.75	1.54	2.36	1.07	6.24	1.58	5.36	1.68	2.28	1.24	6.17	1.63
571	runner	corredor	4.99	1.65	4.11	1.95	5.50	1.62	5.29	1.63	3.53	1.69	5.72	1.68	4.79	1.63	4.50	2.02	5.36	1.56
859	mail	correo	4.46	1.69	2.71	1.49	6.51	1.97	4.94	1.48	2.41	1.39	7.02	1.74	4.13	1.74	2.91	1.52	6.17	2.06
702	corrupt	corrupto	2.76	1.40	5.67	1.62	4.12	1.94	2.46	1.26	5.63	1.67	3.82	2.13	2.96	1.46	5.71	1.58	4.33	1.79
711	cut	corte	2.96	1.43	5.05	2.05	3.99	1.48	2.67	1.31	4.58	2.09	3.82	1.38	3.15	1.48	5.37	1.98	4.11	1.54
320	politeness	cortesía	5.83	2.37	2.79	1.39	5.64	1.55	6.69	2.14	2.89	1.47	5.77	1.64	5.25	2.36	2.72	1.34	5.54	1.49
710	curtains	cortina	4.27	1.57	4.78	1.66	4.72	2.43	4.37	1.52	4.58	1.71	5.33	2.33	4.20	1.60	4.91	1.61	4.32	2.42
691	coast	costa	6.07	1.49	3.06	1.34	4.97	1.58	6.07	1.45	2.98	1.20	4.75	1.54	6.07	1.52	3.12	1.43	5.11	1.60
96	custom	costumbre	3.72	1.58	2.92	1.40	6.50	1.59	3.51	1.63	2.41	1.19	6.57	1.60	3.86	1.54	3.26	1.44	6.46	1.60
767	gossip	cotilleo	4.53	2.04	4.90	1.88	6.59	1.58	5.39	2.02	5.31	1.87	6.82	1.46	3.96	1.86	4.62	1.84	6.44	1.65
608	skull	cráneo	3.42	1.80	6.80	1.71	4.70	1.58	2.98	1.65	7.12	1.78	4.24	1.55	3.72	1.84	6.59	1.63	5.01	1.52
523	pancakes	crepe	5.26	1.56	2.62	1.50	6.63	1.57	5.30	1.47	2.19	1.18	6.65	1.59	5.23	1.63	2.91	1.62	6.62	1.57
1022	twilight	crepúsculo	4.75	1.70	4.52	1.72	3.21	1.79	5.14	1.59	4.24	1.63	2.81	1.71	4.48	1.73	4.72	1.76	3.48	1.80
835	kids	criatura	4.71	1.76	5.99	1.58	4.52	1.58	4.75	1.87	5.67	1.52	4.55	1.61	4.69	1.68	6.20	1.58	4.50	1.56
704	crime	crimen	2.67	1.49	6.40	1.89	3.39	1.75	2.45	1.48	7.04	1.82	3.12	1.71	2.82	1.49	5.98	1.81	3.57	1.76
705	criminal	criminal	2.67	1.53	6.82	1.53	3.18	1.79	2.30	1.39	6.73	1.57	2.86	1.77	2.91	1.58	6.88	1.51	3.40	1.78
706	crisis	crisis	3.55	1.69	5.91	1.68	4.09	2.03	3.33	1.74	6.01	1.60	3.67	1.92	3.71	1.65	5.85	1.73	4.37	2.07
91	crucify	crucificar	3.09	1.39	6.67	1.68	2.93	1.41	2.92	1.22	7.22	1.48	2.69	1.36	3.21	1.49	6.29	1.71	3.09	1.42
92	cruel	cruel	3.61	1.70	6.32	1.75	3.94	2.08	3.25	1.85	5.82	1.77	3.43	2.01	3.85	1.55	6.65	1.66	4.28	2.05
408	square	cuadrado	5.32	1.46	2.83	1.44	5.76	1.60	5.30	1.46	2.80	1.39	5.88	1.65	5.33	1.46	2.85	1.48	5.67	1.58
75	cockroach	cucaracha	3.31	1.88	3.69	1.59	5.64	1.62	2.78	1.75	3.82	1.49	5.54	1.77	3.66	1.89	3.60	1.65	5.71	1.52
596	knife	cuchillo	4.58	1.51	6.73	1.63	5.59	1.67	4.66	1.48	6.80	1.65	5.84	1.62	4.53	1.54	6.68	1.62	5.42	1.69
49	bowl	cuenco	5.56	1.64	3.39	1.65	6.45	1.90	5.87	1.70	3.80	1.56	6.70	1.98	5.36	1.58	3.11	1.65	6.28	1.84
665	body	cuerpo	4.43	1.67	5.22	1.81	6.24	1.44	4.12	1.72	5.66	1.86	6.35	1.42	4.64	1.61	4.92	1.73	6.16	1.46
747	fault	culpa	3.75	1.51	6.00	2.01	5.17	1.80	4.04	1.58	5.46	1.93	5.40	1.97	3.55	1.44	6.37	1.99	5.02	1.67
197	guilty	culpable	3.60	1.64	6.57	1.54	4.27	1.85	3.25	1.45	6.73	1.43	3.99	1.86	3.83	1.73	6.46	1.61	4.46	1.83
39	birthday	cumpleaños	6.65	1.66	4.14	1.79	6.58	1.71	6.84	1.48	4.43	1.73	6.92	1.62	6.51	1.77	3.93	1.81	6.36	1.75
328	priest	cura	5.72	1.56	4.14	2.03	5.40	1.47	5.95	1.50	3.52	2.04	5.31	1.53	5.57	1.59	4.56	1.93	5.46	1.43
786	heal	curar	7.19	1.42	3.86	1.78	5.63	1.91	7.17	1.43	3.41	1.62	5.18	1.90	7.20	1.42	4.17	1.82	5.93	1.86
95	curious	curioso	5.21	1.79	5.00	1.53	5.36	2.05	5.63	1.63	4.81	1.41	5.94	2.17	4.93	1.84	5.12	1.60	4.97	1.89
99	dagger	daga	4.96	1.59	6.18	1.44	5.56	1.75	4.88	1.44	6.34	1.36	5.16	1.71	5.01	1.68	6.07	1.48	5.84	1.73
712	damage	daño	4.08	2.33	6.88	1.55	3.56	1.62	3.47	2.30	6.66	1.67	3.06	1.68	4.50	2.27	7.03	1.45	3.90	1.50
164	feeble	débil	3.54	1.72	5.04	1.93	3.44	1.61	3.08	1.74	5.67	1.73	3.17	1.56	3.85	1.64	4.62	1.95	3.62	1.63
120	disappoint	decepcionar	3.34	1.41	5.82	1.93	5.41	2.05	3.42	1.42	6.23	1.91	5.90	2.09	3.28	1.41	5.54	1.90	5.07	1.96
719	decorate	decorar	5.37	1.53	2.60	1.49	5.24	1.62	5.20	1.53	2.23	1.25	5.14	1.78	5.48	1.53	2.85	1.59	5.30	1.50
628	addicted	dedicado	5.15	1.68	4.55	1.50	5.70	1.55	5.18	1.68	4.86	1.38	5.75	1.55	5.13	1.68	4.35	1.54	5.67	1.55
752	finger	dedo	4.17	1.61	5.32	1.76	4.90	1.88	4.17	1.52	5.11	1.74	5.19	1.99	4.18	1.67	5.46	1.78	4.70	1.77
387	sheltered	defendido	6.22	1.98	4.54	2.00	5.18	1.65	6.65	2.03	5.12	2.19	5.13	1.78	5.93	1.90	4.15	1.77	5.22	1.57
720	deformed	deforme	4.00	1.56	6.39	1.60	4.23	1.53	3.40	1.51	6.33	1.48	4.31	1.52	4.40	1.46	6.43	1.68	4.17	1.54
105	delight	deleite	6.42	1.94	4.15	1.54	4.85	1.55	6.92	2.10	4.29	1.54	4.75	1.46	6.09	1.75	4.06	1.53	4.92	1.61
183	gentle	delicado	3.67	1.56	4.33	1.74	4.99	1.68	4.05	1.52	4.05	1.80	5.18	1.76	3.42	1.54	4.53	1.68	4.85	1.62
815	insane	demente	3.58	1.75	6.51	1.53	3.67	1.55	3.16	1.66	6.70	1.46	3.51	1.49	3.86	1.75	6.38	1.57	3.78	1.58
106	demon	demonio	3.07	1.43	6.89	1.79	2.88	1.36	3.01	1.39	7.55	1.52	2.54	1.30	3.11	1.47	6.45	1.83	3.11	1.36
589	dentist	dentista	4.69	1.56	4.53	2.61	4.78	1.59	4.92	1.48	3.67	2.61	5.13	1.50	4.54	1.59	5.11	2.45	4.54	1.61
644	athletics	deportes	5.09	1.54	2.19	1.31	5.10	2.25	5.10	1.55	1.83	1.10	4.47	2.21	5.08	1.53	2.44	1.39	5.52	2.19
108	depression	depresión	3.21	1.79	7.00	1.65	2.52	1.40	2.66	1.61	7.16	1.71	2.23	1.19	3.58	1.81	6.90	1.61	2.72	1.49
107	depressed	deprimido	3.08	1.40	4.85	1.96	3.71	1.52	3.06	1.15	5.14	1.95	3.92	1.59	3.10	1.54	4.66	1.95	3.57	1.46
126	displeased	desagrado	4.38	1.64	4.49	2.52	6.06	1.74	4.17	1.58	3.81	2.61	6.41	1.70	4.53	1.68	4.95	2.36	5.82	1.74
122	discouraged	desanimado	3.11	1.61	2.82	1.39	4.45	1.89	3.36	1.63	2.64	1.37	5.19	1.95	2.94	1.57	2.94	1.39	3.95	1.68
121	disaster	desastre	3.33	1.82	6.70	1.77	3.31	1.84	2.71	1.59	7.11	1.65	2.86	1.84	3.76	1.86	6.43	1.80	3.62	1.78
468	vacation	descanso	5.39	2.21	4.29	2.00	5.91	1.83	5.93	2.37	3.63	1.96	6.48	1.54	5.02	2.02	4.73	1.90	5.52	1.91
102	decompose	descomposición	2.65	1.61	6.98	1.65	4.04	2.09	2.45	1.55	7.40	1.46	3.33	1.86	2.78	1.64	6.69	1.72	4.53	2.11
375	scorn	desdén	3.94	1.67	3.79	1.50	5.30	2.50	4.16	1.75	3.55	1.50	6.14	2.56	3.80	1.60	3.95	1.49	4.72	2.30
376	scornful	desdeñoso	3.30	1.43	3.83	2.14	5.44	2.12	3.34	1.43	3.18	2.08	6.08	1.94	3.28	1.44	4.27	2.08	5.01	2.14
296	nonchalant	desenfadado	6.45	1.36	3.62	1.96	6.71	1.61	6.43	1.29	4.30	1.87	6.94	1.56	6.46	1.40	3.15	1.89	6.55	1.64
1034	wish	deseo	5.37	1.51	3.72	1.63	6.85	1.76	5.43	1.57	3.77	1.81	7.14	1.77	5.33	1.47	3.68	1.51	6.65	1.73
109	deserter	desertor	3.54	1.74	5.72	2.29	3.60	1.78	3.43	1.67	6.48	2.31	3.16	1.63	3.62	1.78	5.21	2.14	3.90	1.82
110	despairing	desesperado	2.87	1.44	6.48	1.55	3.19	1.73	2.72	1.36	6.75	1.35	2.84	1.71	2.97	1.50	6.29	1.65	3.42	1.71
125	disloyal	desleal	3.81	1.62	5.99	1.58	4.92	1.41	3.54	1.59	6.11	1.65	4.86	1.40	3.98	1.61	5.91	1.54	4.97	1.43
717	dazzle	deslumbramiento	2.88	1.47	5.19	1.66	3.54	1.67	2.82	1.32	5.30	1.70	3.42	1.65	2.93	1.56	5.11	1.64	3.63	1.68
520	nude	desnudo	4.94	1.61	4.54	1.57	4.66	1.80	5.08	1.56	4.75	1.54	4.93	1.77	4.85	1.64	4.41	1.58	4.47	1.80
873	messy	desordenado	3.79	1.51	3.22	1.73	3.99	1.72	3.69	1.53	2.83	1.68	4.51	1.62	3.86	1.51	3.48	1.71	3.64	1.70
861	mangle	despedazar	3.25	1.92	7.67	1.46	3.20	1.78	2.76	1.74	7.88	1.28	2.65	1.69	3.58	1.97	7.52	1.56	3.57	1.76
485	waste	desperdicio	3.36	1.44	3.80	1.59	3.71	1.58	3.47	1.46	3.70	1.47	4.08	1.62	3.28	1.43	3.86	1.66	3.46	1.51
111	despise	despreciar	3.70	1.65	5.76	1.60	3.57	1.53	3.35	1.56	6.11	1.65	3.33	1.52	3.94	1.68	5.53	1.54	3.74	1.52
63	carefree	despreocupado	5.13	2.62	3.67	1.67	4.80	1.56	6.07	2.50	3.46	1.76	5.04	1.69	4.49	2.51	3.82	1.59	4.63	1.46
723	destruction	destrucción	3.55	1.70	6.77	1.78	2.87	1.40	3.29	1.54	7.23	1.63	2.67	1.32	3.73	1.79	6.46	1.82	3.01	1.45
112	destroy	destruir	3.67	2.24	6.41	1.90	4.06	1.93	2.99	2.08	6.94	1.90	3.48	1.84	4.13	2.24	6.06	1.83	4.45	1.90
779	handicap	desventaja	5.14	1.97	5.11	2.09	3.98	1.58	4.53	1.98	4.35	2.22	3.75	1.64	5.55	1.85	5.62	1.84	4.13	1.54
892	naked	desvestido	3.62	2.08	4.46	2.68	4.40	2.52	3.05	1.87	5.64	2.55	3.64	2.41	4.01	2.13	3.66	2.48	4.91	2.47
724	detail	detalle	4.22	1.82	4.03	2.15	6.19	2.07	4.70	1.92	4.61	2.20	6.80	1.85	3.89	1.68	3.64	2.03	5.79	2.11
114	detest	detestar	3.46	1.59	6.77	1.49	4.01	2.00	3.05	1.51	6.88	1.56	3.60	2.02	3.73	1.59	6.69	1.43	4.29	1.95
101	debt	deuda	3.53	1.54	5.05	1.90	3.44	1.70	3.19	1.44	4.49	1.84	3.12	1.78	3.76	1.56	5.43	1.85	3.65	1.62
116	devoted	devoto	4.05	1.57	3.64	1.61	4.89	2.12	4.07	1.58	3.84	1.68	4.51	2.09	4.04	1.56	3.50	1.56	5.15	2.11
115	devil	diablo	2.84	1.48	6.77	1.48	2.43	1.26	2.57	1.43	6.83	1.46	2.39	1.21	3.03	1.49	6.72	1.51	2.46	1.29
117	diamond	diamante	6.19	1.68	3.80	1.57	5.93	1.83	6.66	1.55	3.92	1.56	6.14	1.91	5.88	1.69	3.72	1.58	5.78	1.76
660	bliss	dicha	6.22	2.00	5.31	2.91	3.74	2.17	6.65	1.89	6.27	2.71	2.82	1.76	5.93	2.03	4.67	2.88	4.37	2.21
790	hinder	dificultar	3.66	1.72	5.11	1.46	4.24	1.68	3.36	1.62	5.12	1.43	4.31	1.58	3.86	1.76	5.11	1.49	4.19	1.75
118	dignified	digno	6.22	2.03	3.76	1.60	6.30	1.88	6.82	2.00	3.27	1.55	6.76	1.74	5.82	1.96	4.09	1.55	5.98	1.90
282	money	dinero	6.12	1.68	3.80	1.57	5.39	2.18	6.63	1.58	3.67	1.53	6.01	2.21	5.77	1.66	3.88	1.60	4.97	2.06
190	god	díos	5.17	1.57	4.56	2.53	7.59	1.37	5.30	1.52	3.71	2.43	7.59	1.44	5.08	1.61	5.14	2.43	7.59	1.32
119	diploma	diploma	4.75	1.58	2.33	1.38	7.14	1.77	4.80	1.51	2.11	1.21	7.76	1.40	4.72	1.62	2.48	1.47	6.72	1.87
465	upset	disgustado	3.78	1.58	4.63	2.05	4.67	1.62	3.64	1.49	5.29	2.00	4.67	1.62	3.88	1.63	4.18	1.97	4.67	1.63
13	aloof	distante	5.23	2.54	4.44	1.49	5.62	1.51	6.01	2.51	4.24	1.51	5.73	1.44	4.70	2.43	4.58	1.47	5.54	1.55
361	riot	disturbio	3.49	1.62	6.25	1.91	3.82	1.61	3.13	1.51	6.70	1.93	4.11	1.55	3.72	1.65	5.94	1.84	3.63	1.63
759	fun	diversión	6.54	2.14	4.90	1.73	6.35	1.92	7.14	1.84	5.27	1.61	6.83	1.85	6.14	2.24	4.66	1.77	6.02	1.90
128	divorce	divorcio	3.81	1.62	4.05	2.02	5.10	1.59	3.54	1.60	3.49	1.98	5.05	1.71	3.98	1.62	4.43	1.97	5.14	1.51
129	doctor	doctor	5.12	1.76	4.06	1.91	5.78	2.24	5.67	1.57	3.53	1.84	6.58	2.19	4.74	1.78	4.41	1.89	5.24	2.12
729	dollar	dólar	5.73	1.71	2.21	1.19	6.89	1.78	5.60	1.85	2.12	1.20	6.96	1.74	5.81	1.61	2.28	1.19	6.84	1.82
804	illness	dolencia	3.17	1.44	4.12	1.93	4.33	1.39	2.87	1.39	3.70	2.03	4.36	1.30	3.38	1.43	4.40	1.81	4.32	1.45
301	pain	dolor	3.16	1.78	7.36	1.45	3.57	1.57	2.66	1.59	7.54	1.41	3.11	1.43	3.49	1.83	7.24	1.48	3.88	1.58
399	sleep	dormir	4.87	2.28	3.13	1.46	6.15	1.52	5.47	2.24	2.66	1.52	6.39	1.31	4.47	2.22	3.45	1.34	5.98	1.63
781	hard	duro	4.00	1.49	4.18	1.45	6.49	1.57	3.94	1.42	4.27	1.44	6.78	1.60	4.05	1.54	4.12	1.46	6.29	1.52
550	building	edificio	4.17	1.80	3.48	1.74	5.08	1.49	4.46	1.78	3.08	1.59	5.08	1.43	3.98	1.79	3.75	1.78	5.08	1.53
137	education	educación	6.63	1.68	2.54	1.38	7.50	1.42	6.75	1.79	2.69	1.30	7.76	1.30	6.54	1.60	2.44	1.44	7.32	1.47
503	cash	efectivo	6.37	1.92	5.00	2.24	6.30	1.54	6.86	1.81	5.73	2.26	6.37	1.50	6.05	1.93	4.50	2.09	6.24	1.57
382	selfish	egoísta	3.71	1.41	4.82	1.56	4.24	1.51	3.99	1.49	4.37	1.61	4.29	1.33	3.53	1.34	5.11	1.46	4.20	1.62
154	execution	ejecución	4.23	2.58	7.17	1.38	4.38	2.53	3.41	2.53	7.27	1.41	3.60	2.55	4.78	2.47	7.11	1.37	4.90	2.39
155	exercise	ejercicio	5.19	1.77	3.64	1.60	5.91	1.71	5.48	1.74	3.95	1.55	6.17	1.63	4.99	1.76	3.43	1.60	5.74	1.75
23	army	ejército	6.05	1.76	5.21	1.81	3.62	1.60	6.17	1.74	4.86	2.00	3.13	1.45	5.98	1.78	5.46	1.63	3.94	1.62
641	appliance	electrodoméstico	4.81	1.67	2.69	1.54	6.26	1.95	5.11	1.60	2.53	1.54	6.80	1.82	4.61	1.69	2.80	1.53	5.90	1.96
139	elegant	elegante	5.46	2.12	3.24	1.48	5.71	1.61	5.95	2.14	3.02	1.42	5.99	1.48	5.13	2.06	3.38	1.51	5.53	1.67
147	employment	empleo	6.32	2.02	3.95	1.82	6.28	1.85	6.80	1.91	4.23	1.88	6.84	1.92	5.99	2.03	3.76	1.77	5.89	1.71
469	valentine	enamorado	6.85	1.71	5.01	1.81	4.53	1.69	7.34	1.58	5.19	1.90	4.67	1.77	6.53	1.73	4.87	1.75	4.44	1.64
68	charm	encanto	6.36	1.97	3.35	1.61	6.23	1.94	6.81	1.93	3.51	1.78	6.51	2.07	6.07	1.94	3.24	1.48	6.05	1.83
476	vigorous	enérgico	6.02	1.70	5.09	2.44	6.49	1.57	6.57	1.56	5.89	2.36	6.48	1.60	5.65	1.70	4.54	2.35	6.50	1.56
18	angry	enfadado	4.15	2.09	5.80	2.46	4.74	2.53	3.82	2.17	6.43	2.54	3.80	2.50	4.37	2.02	5.37	2.32	5.38	2.35
17	anger	enfado	3.75	1.61	6.83	1.63	3.99	1.98	3.35	1.48	7.20	1.66	3.22	1.75	4.02	1.64	6.58	1.56	4.50	1.96
390	sickness	enfermedad	3.19	1.73	6.16	1.77	3.44	1.68	2.86	1.58	6.58	1.73	3.46	1.75	3.41	1.80	5.87	1.74	3.42	1.64
538	nurse	enfermera	5.68	1.61	4.24	1.56	5.68	1.53	5.93	1.69	4.07	1.47	5.87	1.44	5.52	1.55	4.35	1.61	5.55	1.58
607	sick	enfermo	2.68	1.59	4.65	2.39	3.53	1.71	2.39	1.48	3.95	2.33	3.23	1.72	2.88	1.64	5.11	2.33	3.74	1.68
149	enraged	enfurecido	3.29	1.79	6.47	1.89	4.71	2.28	2.77	1.66	6.96	1.76	3.98	2.11	3.64	1.79	6.13	1.90	5.20	2.27
718	deceit	engaño	2.88	1.40	6.20	1.48	3.54	1.59	2.83	1.34	6.22	1.44	3.20	1.54	2.92	1.43	6.20	1.51	3.76	1.59
123	disdainful	engreído	2.81	1.42	4.07	1.98	4.00	1.49	2.75	1.32	3.59	2.09	4.19	1.46	2.85	1.48	4.40	1.85	3.87	1.51
369	salad	ensalada	4.54	1.66	2.24	1.20	6.42	2.16	4.75	1.63	2.17	1.15	7.04	2.09	4.41	1.67	2.29	1.23	6.01	2.11
56	burial	entierro	3.25	1.74	6.94	1.75	3.26	1.76	2.77	1.63	7.17	1.78	2.75	1.61	3.57	1.74	6.78	1.72	3.61	1.78
674	busybody	entrometido	2.99	1.41	4.68	2.26	3.14	1.70	2.72	1.39	3.92	2.20	2.81	1.61	3.17	1.40	5.20	2.15	3.37	1.73
152	excitement	entusiasmo	5.70	2.54	4.30	1.64	6.40	2.01	6.58	2.21	4.36	1.47	6.84	2.14	5.11	2.58	4.25	1.74	6.11	1.87
512	erotic	erótico	6.20	1.60	4.83	2.33	5.53	1.62	6.07	1.51	5.33	2.29	5.69	1.64	6.29	1.65	4.50	2.31	5.42	1.60
880	mistake	error	3.63	2.06	5.01	1.55	3.29	1.75	3.04	1.84	5.14	1.70	2.90	1.73	4.03	2.12	4.93	1.44	3.55	1.72
374	scholar	erudito	5.59	1.47	4.25	1.56	4.91	1.57	5.66	1.43	4.39	1.50	4.71	1.41	5.54	1.50	4.15	1.60	5.04	1.66
971	scandal	escándalo	3.60	1.67	6.87	1.70	3.54	1.66	3.25	1.47	7.35	1.53	3.19	1.49	3.83	1.76	6.55	1.73	3.77	1.73
395	skeptical	escéptico	4.36	1.61	5.14	2.15	5.55	2.03	4.41	1.55	4.70	2.18	6.20	2.03	4.33	1.66	5.43	2.09	5.11	1.92
398	slave	esclavo	2.94	1.47	5.72	1.64	2.74	1.47	2.63	1.38	5.33	1.70	2.34	1.40	3.15	1.50	5.98	1.55	3.02	1.46
207	hide	esconder	3.49	1.72	5.98	1.79	5.02	1.96	3.22	1.66	6.41	1.65	4.71	2.14	3.67	1.75	5.68	1.83	5.24	1.81
979	shotgun	escopeta	2.58	1.58	7.22	1.74	3.08	1.62	2.42	1.36	7.53	1.81	3.34	1.69	2.69	1.71	7.01	1.66	2.91	1.55
378	scurvy	escorbuto	4.91	1.66	4.76	1.49	4.76	1.60	4.72	1.60	4.69	1.44	4.65	1.66	5.03	1.69	4.81	1.52	4.84	1.55
377	scum	escoria	4.92	1.54	5.70	1.47	4.85	1.57	4.49	1.39	5.88	1.48	4.58	1.49	5.21	1.58	5.58	1.47	5.04	1.60
976	scorpion	escorpión	3.17	1.38	5.93	1.50	3.08	1.35	3.22	1.39	5.81	1.48	2.71	1.22	3.13	1.38	6.02	1.52	3.33	1.38
1036	writer	escritor	4.54	1.56	3.05	1.34	4.59	1.78	4.67	1.56	2.75	1.23	4.18	1.70	4.46	1.56	3.26	1.38	4.86	1.79
991	sphere	esfera	4.14	1.71	3.61	1.88	5.17	1.83	4.75	1.50	4.11	1.98	5.59	2.02	3.73	1.72	3.27	1.74	4.89	1.65
574	space	espacio	5.74	1.53	3.69	1.60	4.91	1.57	5.88	1.61	3.49	1.63	4.73	1.63	5.64	1.47	3.83	1.57	5.02	1.52
131	dreadful	espantoso	3.83	2.16	7.03	1.72	4.82	1.61	3.01	1.92	7.51	1.69	4.49	1.44	4.37	2.15	6.71	1.67	5.03	1.69
794	hope	esperanza	6.40	1.97	5.20	1.73	5.71	1.67	6.96	2.02	5.51	1.84	5.98	1.57	6.02	1.84	5.01	1.63	5.54	1.72
212	hopeful	esperanzado	5.74	2.19	4.57	1.61	5.43	2.02	6.40	1.99	4.70	1.56	6.14	1.92	5.30	2.21	4.48	1.65	4.95	1.95
436	thorn	espina	2.84	1.43	4.94	1.81	5.45	1.63	2.75	1.40	5.29	1.80	5.58	1.57	2.90	1.45	4.70	1.78	5.37	1.68
406	spirit	espíritu	4.36	1.90	6.24	1.50	4.03	1.53	4.06	1.84	6.47	1.48	3.76	1.62	4.56	1.93	6.09	1.50	4.22	1.44
1031	wife	esposa	6.56	1.64	3.33	1.47	5.92	1.75	6.76	1.54	3.23	1.40	6.33	1.54	6.42	1.69	3.39	1.51	5.65	1.84
407	spouse	esposo	5.46	2.13	3.20	1.52	6.11	1.91	6.02	2.23	3.16	1.41	6.55	2.01	5.07	1.99	3.23	1.60	5.81	1.79
756	foam	espuma	4.69	1.64	3.88	1.55	6.10	1.80	5.07	1.51	3.82	1.62	6.60	1.72	4.43	1.67	3.93	1.51	5.76	1.77
700	corner	esquina	3.74	1.55	5.23	1.51	4.80	1.51	3.86	1.61	5.27	1.42	4.83	1.46	3.67	1.52	5.21	1.56	4.77	1.55
994	stagnant	estancado	3.52	1.67	6.68	1.59	4.18	2.06	3.25	1.57	6.84	1.37	3.78	1.93	3.70	1.72	6.58	1.72	4.46	2.11
995	statue	estatua	5.20	1.48	4.10	1.98	6.21	1.91	5.12	1.57	3.49	2.01	6.66	1.90	5.26	1.42	4.50	1.85	5.90	1.87
865	manure	estiércol	4.03	1.56	4.06	1.65	4.03	2.06	3.64	1.62	3.58	1.50	3.42	2.04	4.29	1.48	4.39	1.67	4.44	1.98
998	stomach	estómago	4.17	1.74	4.82	1.67	4.82	1.67	4.60	1.81	4.69	1.73	5.06	1.55	3.89	1.63	4.91	1.63	4.65	1.74
409	star	estrella	6.07	1.72	2.97	1.35	5.76	1.43	6.36	1.58	2.66	1.15	5.96	1.57	5.88	1.78	3.18	1.44	5.63	1.31
438	thrill	estremecerse	3.50	1.77	5.25	1.48	3.48	1.76	3.13	1.69	5.33	1.40	3.11	1.67	3.76	1.78	5.20	1.53	3.73	1.78
413	stress	estrés	3.51	1.65	4.93	1.98	3.36	1.39	3.20	1.68	4.58	1.97	3.39	1.38	3.72	1.60	5.16	1.96	3.35	1.40
1001	stove	estufa	4.90	1.77	3.68	1.47	5.62	1.63	5.31	1.72	3.82	1.56	5.72	1.54	4.63	1.76	3.59	1.41	5.55	1.69
415	stupid	estúpido	2.96	1.39	6.58	1.56	3.25	1.44	2.88	1.43	7.18	1.22	3.01	1.38	3.01	1.37	6.18	1.63	3.41	1.45
138	elated	eufórico	5.54	1.66	6.35	1.99	5.19	1.65	5.76	1.68	7.04	1.93	5.10	1.66	5.40	1.63	5.89	1.90	5.26	1.64
151	excellence	excelencia	5.49	2.07	3.41	1.51	5.75	2.43	6.28	1.91	3.22	1.47	6.45	2.56	4.96	2.01	3.54	1.53	5.28	2.23
24	aroused	excitado	5.77	1.61	6.33	1.90	4.59	1.62	5.64	1.60	6.83	1.87	4.66	1.54	5.86	1.61	5.98	1.85	4.54	1.68
153	excuse	excusa	4.43	1.75	5.51	1.64	4.28	1.52	4.30	1.74	5.69	1.65	4.43	1.46	4.52	1.75	5.39	1.63	4.17	1.55
417	success	éxito	6.39	2.02	5.40	2.20	6.65	1.56	6.84	1.95	6.02	2.15	6.81	1.50	6.09	2.01	4.98	2.14	6.54	1.59
267	luscious	exquisito	6.53	1.86	4.33	1.57	5.95	1.83	7.29	1.49	4.29	1.44	6.45	1.78	6.02	1.92	4.35	1.66	5.62	1.79
735	ecstasy	éxtasis	7.03	1.72	6.43	2.01	6.19	1.51	7.42	1.69	6.84	2.03	6.31	1.56	6.76	1.69	6.15	1.95	6.11	1.48
521	outdoors	exterior	4.79	1.55	4.33	1.47	5.87	2.06	4.43	1.59	4.27	1.38	5.61	2.12	5.02	1.48	4.37	1.54	6.05	2.00
922	outstanding	extraordinario	5.65	2.37	5.51	2.07	5.96	1.55	6.49	2.38	6.10	1.97	5.60	1.60	5.07	2.19	5.12	2.05	6.20	1.48
633	alien	extraterrestre	3.74	1.56	5.50	2.19	3.60	1.68	3.70	1.57	6.10	2.06	3.10	1.67	3.76	1.55	5.11	2.19	3.93	1.61
734	easy	fácil	6.21	1.67	3.35	1.43	6.29	1.94	6.13	1.58	3.42	1.35	6.89	1.67	6.27	1.73	3.30	1.48	5.88	2.00
744	false	falso	4.78	1.68	6.30	2.04	3.72	1.54	5.19	1.50	7.11	2.05	3.41	1.53	4.50	1.75	5.75	1.84	3.93	1.51
157	fame	fama	5.53	2.00	3.77	1.63	5.02	1.99	6.23	1.86	3.93	1.74	5.60	1.98	5.07	1.96	3.67	1.54	4.63	1.90
611	starving	famélico	3.50	1.64	5.96	1.81	3.82	2.11	3.13	1.67	6.55	1.69	3.24	2.04	3.74	1.57	5.55	1.78	4.21	2.08
158	family	familia	6.04	1.45	4.61	1.54	6.55	1.59	5.88	1.53	4.67	1.47	6.66	1.59	6.15	1.39	4.56	1.58	6.48	1.59
745	famous	famoso	5.28	1.56	4.42	2.08	6.20	1.54	5.28	1.70	5.06	1.90	6.41	1.47	5.28	1.47	3.99	2.09	6.07	1.58
746	fantasy	fantasía	6.18	1.61	4.92	1.60	6.21	1.61	5.90	1.74	4.86	1.66	6.16	1.57	6.37	1.51	4.97	1.56	6.25	1.64
847	lighthouse	faro	5.01	2.41	4.20	2.07	3.69	1.53	5.82	2.48	3.70	2.00	3.66	1.45	4.47	2.22	4.54	2.05	3.72	1.58
785	headlight	farol	5.20	1.58	4.28	1.53	6.36	1.43	5.17	1.61	4.42	1.66	6.52	1.39	5.23	1.57	4.18	1.43	6.25	1.45
159	fascinate	fascinar	5.57	2.07	3.91	1.58	3.15	1.72	5.90	2.27	3.75	1.50	2.64	1.61	5.34	1.91	4.02	1.63	3.49	1.71
936	phase	fase	3.92	1.72	2.94	1.44	5.35	1.48	4.31	1.68	2.64	1.32	5.29	1.48	3.65	1.70	3.14	1.49	5.39	1.48
20	annoy	fastidiar	2.92	1.36	4.21	1.59	4.07	1.65	3.07	1.41	4.33	1.51	4.34	1.62	2.82	1.32	4.14	1.65	3.89	1.65
162	fatigued	fatigado	3.49	1.67	5.60	1.63	3.90	1.45	3.01	1.62	5.86	1.59	3.76	1.32	3.81	1.63	5.43	1.64	3.99	1.52
748	favor	favor	6.38	2.09	3.19	1.50	6.61	1.57	7.13	1.82	3.19	1.50	6.93	1.38	5.88	2.12	3.19	1.50	6.40	1.65
200	happy	feliz	7.46	1.49	4.98	2.48	7.01	1.74	7.65	1.51	5.39	2.74	7.35	1.64	7.33	1.47	4.71	2.26	6.76	1.77
460	ugly	feo	4.24	1.43	2.98	1.46	5.39	1.77	4.02	1.47	2.70	1.33	5.01	1.66	4.39	1.39	3.17	1.52	5.66	1.80
749	festive	festivo	5.54	2.01	2.53	1.21	4.90	2.45	6.01	2.05	2.63	1.23	5.67	2.41	5.23	1.92	2.47	1.20	4.37	2.35
169	foul	fétido	2.61	1.46	5.26	1.85	3.27	1.88	2.36	1.38	5.22	1.77	2.69	1.89	2.77	1.49	5.29	1.91	3.66	1.78
750	fever	fiebre	3.11	1.44	4.72	1.68	3.79	1.48	2.99	1.44	4.70	1.78	3.70	1.41	3.19	1.44	4.73	1.61	3.85	1.53
305	party	fiesta	6.76	1.51	3.61	1.54	4.95	1.79	7.05	1.32	3.37	1.61	5.34	1.75	6.56	1.59	3.77	1.48	4.69	1.77
572	sky	firmamento	6.24	1.55	2.89	1.38	7.17	1.45	6.17	1.40	2.73	1.28	7.24	1.45	6.29	1.64	2.99	1.45	7.12	1.46
443	toothache	flemón	4.49	1.49	3.46	1.70	4.02	1.63	4.59	1.51	3.16	1.69	4.08	1.70	4.42	1.48	3.67	1.69	3.98	1.58
848	limber	flexible	5.41	2.21	4.52	1.65	7.09	1.44	6.10	2.08	4.65	1.63	7.07	1.44	4.95	2.18	4.44	1.67	7.11	1.45
168	flower	flor	5.36	1.48	2.44	1.32	6.36	1.75	5.22	1.40	2.61	1.26	5.88	1.77	5.46	1.53	2.33	1.35	6.68	1.67
44	blossom	florecer	6.11	1.90	3.23	1.58	5.62	1.65	6.63	1.80	3.25	1.64	5.88	1.72	5.76	1.90	3.21	1.54	5.45	1.58
167	flabby	fofo	3.83	1.53	4.05	1.74	4.35	1.52	3.84	1.55	4.11	1.79	4.34	1.48	3.81	1.52	4.01	1.70	4.36	1.54
925	pamphlet	folleto	4.81	1.50	2.53	1.27	5.81	2.31	5.01	1.50	2.55	1.23	6.65	2.23	4.67	1.49	2.51	1.30	5.24	2.20
411	stink	follón	4.06	2.02	5.57	1.49	4.17	1.96	3.40	1.77	5.66	1.30	3.67	1.82	4.51	2.07	5.51	1.61	4.51	1.99
780	haphazard	fortuito	5.55	1.71	5.89	1.71	4.66	1.67	5.43	1.75	6.11	1.67	4.99	1.75	5.63	1.68	5.75	1.73	4.44	1.58
156	failure	fracaso	3.01	1.46	5.96	1.84	4.10	1.65	2.90	1.23	6.25	1.71	4.27	1.58	3.09	1.60	5.76	1.91	3.99	1.69
170	fragrance	fragancia	6.12	1.71	3.77	1.58	5.41	1.61	6.24	1.83	3.93	1.54	5.69	1.55	6.04	1.64	3.66	1.60	5.23	1.64
171	fraud	fraude	4.24	1.46	4.39	1.65	3.46	1.53	4.27	1.52	4.04	1.60	3.02	1.57	4.23	1.42	4.63	1.65	3.75	1.44
693	cold	frío	3.84	1.62	4.41	1.79	4.11	1.56	3.93	1.47	4.20	1.81	4.41	1.50	3.79	1.72	4.55	1.77	3.90	1.58
177	frustrated	frustrado	3.01	1.37	6.27	1.91	3.53	1.64	2.83	1.31	6.80	1.97	3.20	1.56	3.13	1.39	5.91	1.80	3.76	1.66
166	fire	fuego	3.58	1.67	7.53	1.42	2.94	1.46	3.08	1.66	7.75	1.26	2.80	1.45	3.91	1.60	7.39	1.51	3.03	1.46
414	strong	fuerte	5.40	1.77	4.46	1.67	5.96	1.60	5.11	1.74	4.59	1.75	5.87	1.66	5.60	1.76	4.37	1.62	6.02	1.55
178	funeral	funeral	2.50	1.42	7.01	1.78	2.67	1.48	2.27	1.26	7.49	1.61	2.34	1.37	2.66	1.50	6.68	1.82	2.89	1.52
492	whore	furcia	3.26	1.83	5.70	2.42	4.08	2.09	2.89	1.85	6.28	2.61	3.34	2.00	3.51	1.77	5.32	2.21	4.58	2.00
593	gun	fusil	3.80	2.15	6.24	1.74	4.77	1.64	3.35	2.24	5.90	1.73	4.46	1.55	4.10	2.05	6.47	1.71	4.98	1.68
331	profit	ganancias	6.33	2.03	5.04	1.94	6.30	1.47	6.87	1.85	5.48	1.94	6.12	1.48	5.97	2.07	4.74	1.89	6.42	1.45
494	win	ganar	7.11	1.79	5.43	2.78	5.08	2.12	7.64	1.60	6.30	2.74	4.67	2.10	6.75	1.84	4.85	2.66	5.36	2.10
181	gangrene	gangrena	2.77	1.40	7.45	1.39	2.87	1.45	2.39	1.20	7.82	1.26	2.55	1.30	3.03	1.47	7.20	1.43	3.08	1.51
517	kitten	gatito	5.72	1.69	4.19	1.51	6.22	1.56	6.06	1.59	4.06	1.53	6.29	1.49	5.50	1.72	4.28	1.49	6.17	1.61
504	cat	gato	5.92	1.57	3.35	1.46	6.33	1.72	5.89	1.48	3.34	1.41	6.02	1.75	5.94	1.63	3.37	1.50	6.54	1.68
758	frigid	gélido	2.86	1.47	5.64	1.60	4.17	2.01	2.58	1.34	5.64	1.79	3.59	2.11	3.06	1.52	5.63	1.47	4.56	1.86
763	gender	género	4.78	1.57	3.60	1.62	5.20	1.58	5.01	1.56	3.70	1.53	4.95	1.50	4.63	1.57	3.53	1.69	5.37	1.62
840	lavish	generoso	6.64	1.59	3.42	1.42	6.35	1.51	7.01	1.53	3.61	1.22	6.47	1.52	6.38	1.59	3.28	1.53	6.27	1.50
431	terrific	genial	6.93	1.75	3.41	1.51	6.94	1.63	7.16	1.71	3.48	1.61	7.35	1.50	6.77	1.76	3.36	1.45	6.66	1.66
525	people	gente	6.29	1.69	3.93	2.05	4.88	1.65	6.49	1.68	3.55	2.00	4.58	1.55	6.15	1.69	4.19	2.06	5.08	1.69
764	germs	gérmenes	3.08	1.44	4.64	2.45	4.06	2.08	2.88	1.43	4.06	2.25	3.46	1.96	3.21	1.43	5.03	2.51	4.46	2.07
515	gymnast	gimnasta	5.82	2.33	2.45	1.28	5.02	1.57	6.59	2.23	2.37	1.17	4.96	1.44	5.29	2.26	2.50	1.35	5.07	1.66
186	glacier	glaciar	3.33	1.41	5.05	1.85	3.61	1.65	3.36	1.43	5.42	1.77	3.30	1.67	3.30	1.40	4.80	1.86	3.81	1.60
187	glamour	glamour	6.25	2.01	2.95	1.54	7.13	1.51	6.72	2.03	2.81	1.57	7.07	1.55	5.93	1.93	3.04	1.53	7.17	1.48
189	glory	gloria	6.07	2.45	4.37	2.65	5.74	2.34	6.88	2.44	5.16	2.60	6.40	2.43	5.53	2.31	3.84	2.56	5.29	2.18
145	enjoyment	goce	5.98	1.56	4.22	1.59	4.63	2.63	5.97	1.66	4.15	1.50	3.84	2.79	5.98	1.53	4.24	1.63	5.15	2.39
535	golfer	golfista	4.80	1.51	2.49	1.22	5.04	1.87	5.04	1.46	2.41	1.22	5.46	1.84	4.64	1.53	2.54	1.22	4.76	1.84
594	hit	golpe	3.83	1.60	6.19	1.67	3.37	1.45	3.96	1.59	6.55	1.59	3.36	1.43	3.75	1.61	5.94	1.69	3.38	1.47
160	fat	gordo	4.77	1.49	3.30	1.91	6.31	1.94	4.89	1.47	2.80	1.72	6.84	1.73	4.68	1.51	3.64	1.96	5.94	1.99
192	graduate	graduado	5.21	1.59	3.29	1.46	6.83	1.77	5.36	1.49	3.29	1.46	7.22	1.68	5.11	1.65	3.28	1.47	6.58	1.79
771	grenade	granada	4.04	1.84	6.42	1.88	4.11	1.63	3.55	1.75	6.78	1.87	4.01	1.64	4.37	1.83	6.18	1.85	4.18	1.63
557	farm	granja	5.28	1.48	6.21	1.52	5.77	1.61	5.30	1.48	6.42	1.38	5.37	1.69	5.26	1.48	6.07	1.60	6.03	1.50
978	severe	grave	3.48	1.63	6.08	1.70	4.21	1.71	3.02	1.54	6.11	1.66	4.47	1.56	3.78	1.63	6.06	1.73	4.03	1.79
605	scream	grito	3.23	1.51	6.27	1.84	3.58	1.54	3.10	1.55	5.82	1.75	3.83	1.53	3.33	1.48	6.57	1.84	3.41	1.54
707	crude	grosero	3.33	1.49	4.80	1.85	4.17	1.53	2.90	1.39	5.37	1.82	4.22	1.47	3.62	1.49	4.41	1.78	4.14	1.57
326	pretty	guapa	6.11	1.51	3.02	1.50	6.09	1.64	6.16	1.63	3.01	1.42	6.16	1.68	6.07	1.43	3.04	1.55	6.05	1.62
199	handsome	guapo	6.48	1.57	3.23	1.56	7.50	1.50	6.63	1.54	3.65	1.70	7.53	1.43	6.37	1.60	2.95	1.40	7.48	1.55
910	nursery	guardería	4.68	1.50	3.22	1.73	6.25	1.97	4.78	1.52	2.84	1.69	6.75	2.02	4.62	1.48	3.48	1.71	5.91	1.87
482	war	guerra	3.33	1.88	7.38	1.52	3.19	1.79	2.67	1.78	7.72	1.29	2.67	1.58	3.78	1.82	7.15	1.62	3.54	1.84
196	guillotine	guillotina	2.83	1.54	7.17	1.49	3.22	1.81	2.67	1.56	7.17	1.50	2.59	1.83	2.94	1.53	7.16	1.49	3.64	1.68
1033	wink	guiño	5.24	1.63	4.23	1.99	6.76	1.68	5.34	1.69	3.70	1.83	7.02	1.66	5.18	1.58	4.59	2.03	6.58	1.68
269	maggot	gusano	4.25	2.13	4.70	2.31	5.76	2.30	3.61	2.01	3.98	2.30	6.46	2.34	4.67	2.11	5.20	2.20	5.28	2.15
813	inhabitant	habitante	5.56	1.69	3.20	1.43	5.19	1.52	5.80	1.64	2.95	1.39	5.22	1.59	5.41	1.71	3.37	1.45	5.17	1.47
775	habit	hábito	3.97	1.71	3.66	1.61	5.47	1.60	4.28	1.74	3.58	1.50	5.58	1.62	3.76	1.67	3.72	1.68	5.40	1.59
536	hawk	halcón	3.56	2.00	5.47	2.01	3.22	1.65	4.07	2.05	5.01	1.96	3.75	1.70	3.22	1.89	5.79	1.98	2.87	1.53
221	hungry	hambriento	3.58	1.71	6.17	1.56	4.11	1.89	3.22	1.70	6.27	1.55	3.36	1.60	3.82	1.68	6.11	1.56	4.62	1.91
777	hamburger	hamburguesa	6.41	1.98	2.16	1.21	7.00	1.64	7.05	1.78	2.07	1.09	7.31	1.58	5.98	2.00	2.21	1.28	6.78	1.65
41	blase	harto	3.52	1.64	4.39	1.53	5.12	1.89	3.16	1.48	4.36	1.51	5.71	1.80	3.76	1.70	4.41	1.56	4.72	1.84
146	ennui	hastío	4.23	1.55	4.61	2.00	5.19	1.80	4.29	1.58	5.14	2.15	5.43	1.71	4.20	1.53	4.24	1.82	5.02	1.84
996	stench	hedor	3.82	1.55	4.82	1.59	4.63	2.31	3.69	1.59	4.63	1.48	3.84	2.12	3.90	1.52	4.94	1.65	5.15	2.29
784	hay	heno	4.91	1.93	2.42	1.17	5.85	1.63	5.07	1.84	2.25	1.14	6.01	1.64	4.80	1.98	2.54	1.18	5.74	1.61
620	wounds	heridas	3.06	1.44	6.24	1.51	5.03	2.39	2.80	1.39	6.17	1.54	5.89	2.48	3.24	1.45	6.28	1.49	4.46	2.15
222	hurt	herido	3.70	1.79	6.32	1.48	4.94	1.88	3.27	1.81	6.39	1.40	5.16	2.03	4.01	1.73	6.28	1.54	4.79	1.78
52	brother	hermano	5.65	1.61	4.23	1.65	4.23	1.78	5.64	1.76	4.24	1.65	4.49	1.70	5.65	1.51	4.22	1.66	4.06	1.82
654	beautiful	hermoso	6.57	1.92	3.20	1.34	7.17	1.63	6.95	1.93	3.24	1.34	7.67	1.33	6.31	1.87	3.18	1.35	6.84	1.72
789	heroin	heroína	3.85	2.18	6.12	1.57	6.41	1.60	3.30	2.25	6.08	1.53	6.46	1.52	4.22	2.05	6.15	1.61	6.38	1.66
1015	tool	herramienta	4.64	1.57	4.86	1.59	5.08	1.96	4.72	1.58	4.86	1.53	5.72	1.97	4.59	1.56	4.87	1.63	4.64	1.83
970	scalding	hervir	3.88	1.53	5.19	1.44	3.45	1.59	3.78	1.49	5.05	1.52	3.14	1.61	3.95	1.56	5.28	1.38	3.65	1.55
565	iron	hierro	3.39	1.77	4.46	1.71	4.94	1.45	2.84	1.72	4.11	1.62	4.90	1.38	3.76	1.71	4.70	1.74	4.97	1.50
208	history	historia	5.20	1.48	3.99	1.62	6.70	1.58	5.37	1.48	3.80	1.49	6.39	1.50	5.08	1.47	4.11	1.70	6.92	1.60
209	home	hogar	6.56	2.13	4.53	2.17	5.88	1.64	7.19	2.20	5.05	2.26	5.80	1.66	6.14	1.98	4.19	2.05	5.94	1.63
537	man	hombre	4.52	1.64	4.71	1.59	4.32	1.80	4.49	1.57	4.90	1.56	3.99	1.84	4.54	1.69	4.58	1.61	4.54	1.74
289	murderer	homicida	3.38	1.83	7.28	1.49	3.58	1.71	2.93	1.76	7.54	1.38	3.25	1.56	3.69	1.82	7.11	1.54	3.80	1.77
210	honest	honesto	6.52	1.84	4.17	1.76	6.16	1.54	7.05	1.61	4.66	1.61	5.98	1.55	6.17	1.92	3.85	1.78	6.28	1.52
179	fungus	hongo	3.36	1.72	4.84	1.49	4.00	1.53	2.84	1.66	4.77	1.54	4.06	1.50	3.71	1.68	4.89	1.45	3.95	1.55
211	honor	honor	6.02	1.77	3.09	1.44	6.44	1.86	6.49	1.69	3.14	1.42	7.02	1.91	5.71	1.76	3.05	1.46	6.04	1.73
647	bake	hornear	4.13	1.67	3.19	1.77	5.96	2.39	4.59	1.54	2.81	1.74	6.73	2.38	3.81	1.70	3.45	1.75	5.43	2.25
776	hairpin	horquilla	5.24	1.84	2.97	1.41	6.17	2.00	5.57	1.84	2.77	1.38	6.82	1.75	5.02	1.81	3.10	1.42	5.73	2.05
213	horror	horror	3.08	1.84	7.77	1.40	3.18	1.84	2.65	1.64	7.98	1.38	2.73	1.73	3.37	1.91	7.63	1.40	3.49	1.86
215	hospital	hospital	3.74	1.63	5.67	1.59	3.46	1.56	3.43	1.68	5.55	1.86	3.10	1.60	3.94	1.57	5.76	1.38	3.70	1.49
217	hostile	hostil	5.09	2.00	4.72	2.36	5.66	1.51	5.53	1.97	4.14	2.43	5.87	1.51	4.79	1.97	5.11	2.24	5.51	1.49
795	hotel	hotel	5.20	1.51	2.97	1.34	7.12	1.58	5.29	1.59	2.78	1.30	7.12	1.45	5.14	1.46	3.10	1.35	7.11	1.67
736	egg	huevo	4.94	1.86	2.85	1.43	6.32	1.97	5.29	1.97	2.84	1.29	6.76	2.01	4.70	1.75	2.86	1.53	6.02	1.90
796	humane	humano	4.27	1.53	5.60	2.37	5.35	1.81	4.24	1.53	6.31	2.53	5.07	1.79	4.29	1.54	5.11	2.14	5.54	1.82
219	humble	humilde	7.00	1.84	3.03	1.56	5.69	1.61	7.51	1.66	2.90	1.40	5.88	1.53	6.66	1.89	3.12	1.66	5.56	1.66
797	humiliate	humillar	2.73	1.43	6.27	2.07	3.06	1.44	2.35	1.35	6.83	1.99	3.01	1.47	2.98	1.44	5.89	2.04	3.09	1.43
220	humor	humor	6.31	2.00	4.22	1.62	6.46	1.55	6.77	1.97	4.10	1.68	6.64	1.44	5.99	1.98	4.30	1.58	6.34	1.62
798	hurricane	huracán	3.96	2.11	7.19	1.74	2.61	1.44	3.33	2.05	7.72	1.46	2.28	1.22	4.38	2.05	6.83	1.82	2.83	1.54
800	idea	idea	6.00	1.94	6.03	1.92	6.25	1.89	6.39	1.81	6.33	2.04	6.58	1.80	5.73	1.98	5.83	1.81	6.03	1.93
801	identity	identidad	5.22	1.49	4.08	1.61	4.69	2.18	5.20	1.48	3.96	1.53	4.08	2.22	5.23	1.51	4.16	1.66	5.11	2.07
223	idiot	idiota	4.06	1.44	5.01	1.84	4.38	1.41	3.76	1.36	5.41	1.81	4.48	1.41	4.27	1.46	4.75	1.81	4.31	1.41
802	idol	ídolo	6.35	1.93	4.37	2.09	5.87	1.54	6.78	1.83	4.86	2.04	6.10	1.47	6.06	1.95	4.05	2.07	5.72	1.58
71	church	iglesia	4.23	1.55	5.31	1.52	4.44	1.74	4.22	1.50	5.27	1.41	3.99	1.73	4.24	1.59	5.34	1.59	4.75	1.69
803	ignorance	ignorancia	3.66	1.66	4.71	1.59	3.21	1.83	3.40	1.65	4.70	1.66	2.77	1.76	3.84	1.64	4.72	1.56	3.50	1.83
805	imagine	imaginar	6.08	1.87	4.93	1.70	5.85	2.34	6.55	1.70	5.33	1.73	6.47	2.31	5.76	1.92	4.66	1.64	5.43	2.27
113	detached	imparcial	6.23	2.35	3.79	1.67	6.64	1.60	7.02	2.30	3.31	1.55	7.01	1.55	5.69	2.24	4.11	1.68	6.38	1.58
224	impotent	impotente	3.69	1.74	6.96	1.79	3.10	1.83	3.33	1.79	7.31	1.56	2.61	1.73	3.94	1.67	6.72	1.90	3.42	1.82
225	impressed	impresionado	5.50	2.09	5.22	1.84	5.42	2.05	5.73	2.13	5.77	1.80	5.98	1.97	5.33	2.06	4.85	1.77	5.05	2.03
809	incentive	incentivo	5.18	1.64	3.50	1.45	6.02	1.66	5.53	1.54	3.48	1.48	6.22	1.58	4.94	1.67	3.51	1.43	5.89	1.71
726	discomfort	incomodidad	3.67	1.74	6.11	1.56	4.31	1.51	3.29	1.73	6.11	1.55	4.29	1.47	3.93	1.70	6.11	1.58	4.33	1.54
908	nuisance	incordio	3.03	1.44	4.10	1.59	4.71	1.55	2.78	1.30	4.12	1.60	4.87	1.53	3.20	1.51	4.09	1.58	4.60	1.56
206	helpless	indefenso	2.99	1.45	7.46	1.35	2.44	1.19	2.66	1.30	7.53	1.32	2.42	1.15	3.21	1.51	7.41	1.38	2.45	1.22
810	indifferent	indiferente	4.76	1.62	3.33	1.56	5.88	1.59	5.18	1.46	3.31	1.56	6.11	1.53	4.47	1.67	3.33	1.56	5.72	1.62
227	industry	industria	4.64	1.60	2.56	1.41	5.40	1.87	4.89	1.59	2.35	1.47	5.16	1.75	4.46	1.60	2.70	1.35	5.56	1.93
228	infection	infección	3.10	1.76	7.16	1.57	2.81	1.35	2.55	1.57	7.48	1.51	2.71	1.29	3.47	1.79	6.93	1.57	2.88	1.39
463	unhappy	infeliz	3.05	1.46	4.81	1.59	3.99	1.76	2.92	1.34	4.99	1.68	4.35	1.75	3.14	1.54	4.68	1.52	3.74	1.74
812	inferior	inferior	4.13	1.44	3.86	1.57	3.09	1.41	4.12	1.42	4.16	1.57	3.14	1.46	4.13	1.47	3.67	1.53	3.05	1.38
462	unfaithful	infiel	3.22	1.80	6.43	2.05	3.61	1.60	2.90	1.59	7.11	1.94	4.01	1.63	3.44	1.91	5.97	2.00	3.33	1.53
788	hell	infierno	3.23	1.79	6.22	1.84	3.69	2.01	2.78	1.65	6.06	1.98	2.88	1.79	3.53	1.82	6.33	1.75	4.24	1.97
1035	wit	ingenio	6.94	1.54	5.13	1.63	6.30	1.43	7.29	1.57	5.46	1.68	6.12	1.57	6.71	1.49	4.90	1.57	6.41	1.32
806	immature	inmaduro	4.46	1.79	3.94	1.54	5.05	2.20	4.22	1.79	3.90	1.34	4.70	2.18	4.63	1.77	3.97	1.66	5.28	2.19
807	immoral	inmoral	3.60	1.68	5.67	1.48	4.53	2.03	3.19	1.55	5.70	1.66	4.96	1.97	3.88	1.71	5.66	1.36	4.24	2.03
814	innocent	inocente	6.62	1.57	4.40	1.58	5.83	1.53	6.59	1.61	4.35	1.60	5.73	1.68	6.64	1.55	4.44	1.57	5.89	1.43
455	troubled	inquieto	4.22	1.44	6.32	1.50	4.71	1.64	4.19	1.43	6.37	1.53	4.37	1.65	4.24	1.46	6.28	1.49	4.93	1.60
816	insect	insecto	4.23	1.53	4.23	1.57	5.44	2.05	4.11	1.43	4.30	1.56	6.19	1.99	4.31	1.59	4.18	1.57	4.93	1.93
230	insecure	inseguro	3.33	1.39	4.50	1.77	5.24	1.84	3.45	1.48	4.07	1.55	5.65	1.86	3.25	1.32	4.80	1.86	4.97	1.78
231	insolent	insolente	2.94	1.47	4.12	1.60	3.56	1.77	2.69	1.42	3.86	1.73	3.08	1.77	3.11	1.48	4.30	1.48	3.88	1.70
233	inspired	inspirado	4.93	2.12	2.80	1.42	6.61	1.52	4.27	2.21	3.11	1.33	6.84	1.59	5.37	1.94	2.59	1.44	6.45	1.46
232	inspire	inspirar	6.57	1.65	3.58	1.48	7.57	1.43	6.72	1.57	3.83	1.41	7.80	1.39	6.46	1.70	3.41	1.50	7.42	1.44
817	insult	insulto	2.90	1.53	5.21	1.49	3.34	1.46	2.53	1.46	5.43	1.44	3.10	1.49	3.15	1.53	5.07	1.51	3.50	1.42
818	intellect	intelecto	6.96	1.63	5.07	1.73	6.64	1.50	7.36	1.50	5.47	1.88	6.78	1.42	6.69	1.67	4.80	1.58	6.54	1.55
234	interest	interés	5.33	1.43	3.83	1.55	4.57	1.76	5.40	1.33	4.17	1.51	4.08	1.91	5.28	1.50	3.61	1.55	4.89	1.58
821	intimate	íntimo	5.19	1.62	5.32	2.08	4.66	1.64	5.25	1.52	5.84	2.12	4.39	1.70	5.15	1.69	4.97	1.98	4.84	1.58
822	intruder	intruso	4.12	1.96	6.88	1.78	3.80	1.73	3.34	1.99	7.29	1.64	3.55	1.69	4.65	1.76	6.61	1.82	3.97	1.75
755	flood	inundación	3.00	1.49	7.39	1.45	2.17	1.17	3.01	1.38	7.64	1.38	1.77	0.91	2.99	1.57	7.22	1.48	2.44	1.24
467	useless	inútil	2.64	1.32	4.42	1.74	2.80	1.45	2.82	1.38	3.96	1.79	2.65	1.42	2.52	1.27	4.72	1.65	2.90	1.46
823	invader	invasor	2.25	1.14	4.81	1.90	2.73	1.35	2.18	1.12	5.33	1.94	2.53	1.38	2.30	1.15	4.46	1.80	2.87	1.31
824	invest	invertir	4.60	1.55	4.23	1.64	5.05	1.77	4.81	1.52	4.33	1.54	5.39	1.80	4.46	1.56	4.16	1.70	4.83	1.73
1019	treat	invitación	5.61	1.64	4.21	1.51	6.23	1.55	5.94	1.66	4.18	1.51	6.27	1.53	5.38	1.60	4.23	1.52	6.21	1.57
235	irritate	irritar	3.62	1.69	5.41	2.20	5.17	1.68	3.23	1.57	6.05	2.27	5.33	1.87	3.88	1.73	4.98	2.06	5.06	1.53
203	headache	jaqueca	2.59	1.43	4.24	1.44	3.23	1.80	2.43	1.42	4.02	1.41	2.90	1.79	2.70	1.44	4.38	1.45	3.45	1.78
761	garden	jardín	4.20	1.90	3.19	1.93	4.88	1.59	4.48	1.90	2.69	1.76	5.08	1.54	4.02	1.88	3.53	1.97	4.75	1.61
829	jug	jarra	5.07	1.74	2.85	1.49	6.61	1.61	5.71	1.55	3.01	1.38	6.75	1.61	4.64	1.74	2.74	1.55	6.52	1.61
1038	young	joven	6.23	1.73	2.45	1.26	6.16	1.41	5.88	1.68	2.71	1.19	6.07	1.41	6.46	1.73	2.28	1.28	6.22	1.41
827	jolly	jovial	6.32	1.91	3.26	1.62	4.25	1.44	6.76	1.95	3.63	1.62	4.07	1.39	6.02	1.83	3.02	1.58	4.37	1.46
239	jewel	joya	5.60	1.48	3.00	1.36	6.12	1.93	5.69	1.40	2.93	1.28	6.57	1.86	5.54	1.54	3.05	1.41	5.82	1.93
240	joy	júbilo	5.95	2.43	5.77	2.37	6.30	2.01	6.86	2.25	6.24	2.35	6.93	1.87	5.33	2.37	5.46	2.34	5.88	1.99
241	joyful	jubiloso	6.70	1.65	4.53	2.10	6.92	1.66	7.08	1.52	5.17	2.09	7.40	1.49	6.44	1.69	4.10	2.01	6.59	1.69
760	game	juego	4.75	1.65	5.29	1.48	5.55	1.58	4.64	1.72	5.18	1.45	5.87	1.50	4.83	1.60	5.37	1.50	5.34	1.60
1017	toy	juguete	4.35	1.47	5.53	1.85	4.67	1.52	4.28	1.42	5.28	1.84	4.93	1.61	4.41	1.51	5.70	1.84	4.50	1.43
242	justice	justicia	5.17	1.59	5.89	1.75	4.69	2.29	5.13	1.68	6.12	1.76	4.12	2.37	5.19	1.53	5.73	1.73	5.08	2.16
1039	youth	juventud	6.63	2.04	3.25	1.78	6.72	2.01	6.93	2.15	2.67	1.73	7.17	2.00	6.42	1.94	3.64	1.71	6.41	1.96
831	ketchup	ketchup	5.27	1.54	2.21	1.31	6.52	2.03	5.42	1.41	1.98	1.28	6.92	2.05	5.16	1.62	2.37	1.31	6.25	1.98
435	thief	ladrón	4.03	1.88	5.81	2.24	3.23	1.75	3.51	1.93	6.52	2.12	2.75	1.76	4.39	1.77	5.33	2.19	3.56	1.67
250	lake	lago	5.17	1.46	5.02	1.61	4.37	2.06	4.94	1.48	4.82	1.52	4.77	2.10	5.32	1.44	5.15	1.65	4.11	2.00
838	lamp	lámpara	5.08	1.91	4.13	1.58	6.37	2.06	5.49	1.82	4.23	1.69	7.01	1.96	4.80	1.92	4.07	1.50	5.95	2.02
259	listless	lánguido	3.74	1.56	3.55	1.59	3.85	1.71	3.47	1.60	3.88	1.53	3.60	1.66	3.93	1.51	3.33	1.60	4.02	1.73
309	pencil	lápiz	5.60	1.72	3.15	1.49	6.11	1.87	5.71	1.68	3.10	1.45	6.48	1.93	5.53	1.74	3.18	1.52	5.85	1.79
940	pity	lástima	3.52	1.66	4.77	1.68	4.29	1.47	3.13	1.58	4.54	1.56	4.16	1.46	3.79	1.68	4.92	1.75	4.38	1.47
548	bathroom	lavabo	5.14	1.89	4.23	1.49	6.27	1.54	5.52	1.95	4.01	1.44	6.22	1.63	4.88	1.82	4.37	1.50	6.31	1.48
265	loyal	leal	6.54	2.15	3.24	1.67	6.02	1.70	7.14	2.08	3.65	1.74	6.35	1.53	6.14	2.11	2.97	1.57	5.80	1.79
876	milk	leche	5.22	1.59	2.14	1.19	7.53	1.48	5.41	1.59	2.08	1.12	7.65	1.41	5.09	1.59	2.17	1.24	7.46	1.53
982	slow	lento	4.20	1.57	4.38	1.56	5.12	1.78	4.45	1.43	4.53	1.47	5.28	1.88	4.03	1.64	4.28	1.62	5.01	1.71
518	lion	león	3.52	1.67	6.97	1.70	3.05	1.46	3.30	1.65	7.34	1.56	2.92	1.48	3.67	1.68	6.72	1.76	3.15	1.45
254	leprosy	lepra	3.20	1.82	6.06	1.74	3.04	1.75	2.75	1.73	6.41	1.81	2.46	1.56	3.51	1.83	5.83	1.65	3.44	1.76
597	lesbian	lesbiana	5.19	1.58	2.99	1.38	5.86	1.61	5.14	1.62	2.80	1.30	5.71	1.57	5.22	1.55	3.11	1.43	5.96	1.64
595	injury	lesión	3.62	1.71	5.66	1.46	3.94	1.52	3.20	1.56	5.34	1.43	3.65	1.47	3.90	1.75	5.87	1.44	4.14	1.53
845	legend	leyenda	4.73	1.67	4.67	1.62	5.77	1.52	4.66	1.58	4.69	1.75	5.87	1.49	4.78	1.73	4.66	1.54	5.70	1.54
255	liberty	liberación	7.59	1.61	5.50	1.58	6.24	1.51	7.86	1.50	5.75	1.58	6.37	1.36	7.41	1.66	5.33	1.57	6.15	1.60
173	freedom	libertad	7.23	1.75	5.18	1.64	6.30	1.83	7.61	1.59	4.94	1.56	5.80	1.82	6.98	1.82	5.34	1.67	6.64	1.76
172	free	libre	6.25	1.53	5.13	1.94	5.98	1.58	6.39	1.44	5.51	1.86	5.73	1.63	6.16	1.59	4.88	1.97	6.14	1.54
47	book	libro	6.13	1.79	4.50	2.01	6.36	1.99	6.63	1.67	5.10	2.11	6.90	1.92	5.79	1.79	4.11	1.85	6.01	1.97
768	grass	licenciado	6.73	1.54	3.75	1.57	6.71	1.58	6.88	1.51	4.11	1.57	6.77	1.67	6.63	1.55	3.51	1.52	6.67	1.52
844	leader	líder	4.79	1.53	4.21	1.48	5.46	1.82	4.58	1.45	4.27	1.46	5.10	1.92	4.93	1.57	4.17	1.50	5.70	1.72
534	garter	liga	5.25	1.61	2.34	1.24	5.09	1.98	5.25	1.64	2.10	1.09	4.48	1.99	5.25	1.59	2.50	1.31	5.50	1.87
839	lantern	linterna	5.02	1.84	4.08	1.99	5.58	1.56	5.45	1.78	3.57	1.99	5.73	1.47	4.74	1.83	4.42	1.93	5.48	1.61
984	smooth	liso	5.46	1.44	2.74	1.48	6.88	1.69	5.72	1.43	2.39	1.35	7.17	1.57	5.28	1.43	2.98	1.52	6.69	1.75
951	quart	litro	4.83	1.62	3.43	1.43	5.45	1.83	4.76	1.57	3.31	1.51	5.01	1.85	4.88	1.65	3.50	1.38	5.76	1.75
941	plain	llano	5.23	2.63	3.39	1.80	5.71	2.31	6.19	2.61	2.72	1.58	6.40	2.22	4.58	2.45	3.84	1.80	5.25	2.27
833	key	llave	5.67	1.70	4.16	1.57	5.59	1.61	5.81	1.68	4.23	1.47	5.94	1.49	5.59	1.72	4.11	1.64	5.36	1.65
663	blubber	lloriqueo	3.55	1.77	5.97	1.72	4.16	2.07	3.13	1.64	5.66	1.70	3.61	2.08	3.83	1.80	6.18	1.70	4.52	1.98
569	rain	lluvia	4.58	1.60	4.03	2.01	3.14	1.74	4.67	1.61	3.47	2.06	2.72	1.66	4.51	1.60	4.41	1.89	3.42	1.74
731	dreary	lóbrego	5.19	1.59	6.48	1.77	5.31	1.56	5.16	1.60	6.06	1.72	5.17	1.45	5.22	1.59	6.76	1.75	5.40	1.63
856	mad	loco	3.26	1.28	4.70	2.22	4.31	1.54	3.25	1.23	3.94	2.09	4.42	1.46	3.27	1.32	5.22	2.16	4.23	1.59
3	achievement	logro	6.92	1.73	5.88	2.26	6.94	1.63	7.29	1.62	6.53	2.30	7.23	1.50	6.67	1.76	5.44	2.13	6.75	1.70
853	lottery	lotería	6.24	1.92	4.50	2.12	4.68	1.60	6.75	2.02	5.10	2.23	4.51	1.54	5.90	1.77	4.11	1.95	4.80	1.63
751	fight	lucha	4.11	2.03	7.57	1.48	3.47	1.66	3.41	1.88	7.78	1.36	3.01	1.56	4.58	2.00	7.42	1.55	3.79	1.66
268	luxury	lujo	5.42	2.00	4.29	1.49	5.07	1.77	5.89	1.81	4.19	1.44	5.16	1.88	5.10	2.07	4.36	1.53	5.02	1.70
519	lust	lujuria	4.79	1.61	6.59	1.98	4.57	1.69	4.71	1.63	7.10	2.02	4.24	1.67	4.85	1.61	6.24	1.89	4.79	1.68
286	mother	madre	5.45	1.80	3.65	1.55	6.26	1.57	5.30	1.61	3.87	1.57	6.18	1.66	5.55	1.92	3.50	1.53	6.32	1.51
1009	teacher	maestro	4.70	1.57	3.53	1.44	5.91	1.79	4.99	1.57	3.30	1.41	6.12	1.81	4.51	1.54	3.68	1.44	5.76	1.77
888	muffin	magdalena	5.49	1.45	2.21	1.25	7.09	1.70	5.49	1.47	2.16	1.24	7.49	1.63	5.49	1.44	2.24	1.26	6.81	1.69
858	magical	mágico	5.82	2.41	4.26	1.47	5.48	2.04	6.58	2.47	4.10	1.47	6.07	1.92	5.30	2.22	4.37	1.46	5.07	2.03
271	masterful	magistral	6.19	2.09	4.22	1.54	5.75	1.69	6.70	1.99	4.08	1.43	6.12	1.55	5.85	2.09	4.31	1.60	5.50	1.75
860	malaria	malaria	3.58	1.69	6.45	2.02	3.07	1.40	3.29	1.53	6.88	2.01	2.87	1.36	3.78	1.77	6.15	1.99	3.20	1.42
366	rude	maleducado	3.80	1.70	4.26	1.58	3.98	1.56	3.51	1.53	4.11	1.63	3.80	1.66	3.99	1.79	4.36	1.54	4.10	1.49
1020	trunk	maletero	2.94	1.37	5.76	2.31	3.17	1.78	2.83	1.42	6.40	2.35	2.71	1.57	3.02	1.33	5.33	2.19	3.49	1.84
270	malice	malicia	3.55	1.69	6.33	1.87	4.14	1.62	3.40	1.60	6.83	1.83	4.02	1.55	3.66	1.74	6.01	1.83	4.22	1.66
1	abuse	maltrato	3.05	1.81	7.03	1.61	3.59	1.66	2.58	1.66	7.35	1.50	3.30	1.68	3.37	1.85	6.81	1.66	3.79	1.62
493	wicked	malvado	3.50	1.68	6.69	1.65	3.84	2.18	3.12	1.66	6.70	1.64	3.24	2.20	3.75	1.65	6.68	1.67	4.25	2.08
863	manner	manera	5.54	1.62	3.45	1.39	4.73	1.49	5.77	1.52	3.59	1.35	4.90	1.45	5.39	1.67	3.36	1.41	4.61	1.50
564	hydrant	manguera	4.69	1.58	2.57	1.51	5.80	1.51	4.89	1.47	2.33	1.44	5.55	1.53	4.56	1.65	2.73	1.53	5.97	1.48
862	maniac	maníaco	3.38	1.85	6.81	1.58	3.44	1.77	2.89	1.79	6.65	1.59	3.27	1.69	3.72	1.82	6.91	1.57	3.56	1.82
732	dummy	maniquí	3.03	1.50	5.48	1.48	5.04	1.71	3.05	1.40	5.57	1.43	5.28	1.68	3.02	1.58	5.41	1.51	4.88	1.73
778	hand	mano	4.78	1.61	3.56	1.67	6.42	1.51	4.67	1.59	3.35	1.59	6.61	1.64	4.85	1.62	3.70	1.71	6.28	1.42
1006	tamper	manosear	3.85	2.25	5.24	2.64	3.95	2.09	3.28	2.16	6.20	2.61	3.23	1.91	4.24	2.23	4.59	2.46	4.44	2.07
273	meek	manso	6.20	1.54	3.41	1.60	7.17	1.43	6.11	1.51	3.61	1.63	7.35	1.31	6.27	1.56	3.28	1.57	7.04	1.49
57	butter	mantequilla	4.64	1.62	2.21	1.20	6.02	2.41	5.01	1.57	2.01	0.99	6.88	2.46	4.39	1.62	2.35	1.31	5.45	2.20
855	machine	máquina	5.90	1.58	4.32	1.54	5.63	1.44	5.81	1.63	4.45	1.63	5.69	1.60	5.97	1.54	4.24	1.48	5.59	1.32
957	razor	maquinilla	3.96	1.59	4.52	1.78	6.17	1.70	3.88	1.47	4.24	1.68	6.59	1.83	4.02	1.67	4.72	1.83	5.88	1.54
499	wonder	maravilla	5.92	2.33	4.26	2.21	5.60	2.02	6.60	2.39	5.07	2.27	6.11	2.08	5.46	2.17	3.71	2.00	5.26	1.91
379	seasick	mareado	3.44	1.40	5.55	1.55	3.88	1.61	3.18	1.44	5.55	1.65	3.87	1.52	3.62	1.35	5.54	1.49	3.89	1.67
58	butterfly	mariposa	5.53	2.02	2.27	1.30	6.83	1.83	6.40	1.93	2.04	1.16	7.46	1.56	4.94	1.87	2.43	1.37	6.41	1.88
394	sissy	mariquita	4.69	1.61	2.28	1.29	7.09	1.71	4.69	1.67	2.23	1.24	7.48	1.71	4.69	1.57	2.32	1.32	6.82	1.67
198	hammer	martillo	3.84	1.66	5.76	1.63	4.82	1.61	3.54	1.54	5.99	1.53	4.63	1.59	4.04	1.72	5.60	1.69	4.95	1.62
867	massacre	masacre	3.19	1.82	7.76	1.39	3.17	1.70	2.60	1.58	8.02	1.37	2.70	1.50	3.59	1.86	7.59	1.37	3.50	1.77
935	pet	mascota	5.16	1.51	3.97	1.91	6.72	1.48	5.02	1.62	3.49	1.73	6.99	1.53	5.25	1.43	4.28	1.97	6.54	1.43
599	masturbate	masturbarse	6.41	1.87	5.99	1.82	6.54	2.11	7.04	1.83	6.30	1.62	7.17	2.01	5.99	1.78	5.78	1.91	6.11	2.07
397	slaughter	matanza	3.30	1.75	7.22	1.75	3.26	1.82	2.86	1.68	7.65	1.65	2.64	1.68	3.60	1.73	6.93	1.76	3.68	1.79
868	material	material	4.76	1.54	3.36	1.51	5.97	1.53	5.05	1.55	3.39	1.50	5.77	1.46	4.57	1.50	3.34	1.52	6.10	1.58
869	medicine	medicina	6.31	1.98	4.24	1.52	4.34	1.52	6.81	1.84	4.07	1.50	4.43	1.56	5.98	2.01	4.36	1.53	4.28	1.51
226	improve	mejorar	6.04	1.79	4.10	1.78	6.96	1.67	6.13	1.72	4.36	1.85	7.25	1.62	5.98	1.84	3.92	1.71	6.76	1.68
870	melody	melodía	4.69	1.57	4.01	1.60	5.16	1.45	4.75	1.54	3.65	1.53	5.13	1.49	4.66	1.59	4.26	1.60	5.17	1.44
274	memory	memoria	5.91	1.76	5.06	1.73	5.49	1.64	6.27	1.69	5.47	1.72	5.53	1.53	5.67	1.78	4.79	1.69	5.46	1.71
36	beggar	mendigo	2.95	1.49	4.03	1.51	3.48	1.74	2.71	1.40	4.37	1.53	3.23	1.67	3.11	1.54	3.80	1.47	3.64	1.78
82	contempt	menosprecio	3.43	1.74	4.89	1.78	3.52	1.80	3.34	1.66	5.35	1.76	3.05	1.73	3.50	1.79	4.58	1.74	3.84	1.78
877	mind	mente	6.32	1.96	5.37	1.51	6.36	1.49	6.87	2.00	5.58	1.35	6.69	1.34	5.95	1.85	5.24	1.59	6.15	1.55
257	lie	mentira	3.14	1.33	5.60	1.58	3.74	1.55	3.23	1.36	5.66	1.47	3.65	1.29	3.07	1.31	5.56	1.66	3.80	1.70
685	chin	mentón	4.61	1.59	2.71	1.47	7.15	1.72	4.41	1.64	2.80	1.45	7.23	1.88	4.74	1.55	2.65	1.48	7.10	1.61
866	market	mercado	4.67	1.68	2.74	1.44	4.79	1.44	5.02	1.73	2.37	1.38	5.02	1.40	4.43	1.61	2.98	1.44	4.63	1.46
238	jelly	mermelada	5.22	1.56	2.12	1.21	7.04	1.73	4.94	1.55	2.01	1.20	7.27	1.71	5.41	1.55	2.20	1.21	6.89	1.73
283	month	mes	5.70	1.56	2.89	1.39	5.15	1.91	6.08	1.36	3.14	1.32	5.49	2.10	5.45	1.63	2.72	1.41	4.92	1.73
426	table	mesa	4.96	2.03	2.96	1.42	5.74	1.56	5.52	1.96	2.73	1.25	5.92	1.51	4.59	2.00	3.11	1.51	5.62	1.59
874	metal	metal	4.57	1.64	3.95	1.57	4.37	1.79	4.40	1.47	3.76	1.33	4.12	1.66	4.68	1.74	4.07	1.71	4.54	1.86
875	method	método	5.17	1.65	3.66	1.72	5.86	1.65	5.49	1.59	3.27	1.68	6.17	1.74	4.94	1.67	3.92	1.71	5.66	1.56
8	afraid	miedoso	2.57	1.26	5.66	1.70	3.70	1.81	2.60	1.16	5.46	1.71	4.31	1.87	2.54	1.33	5.79	1.69	3.29	1.66
792	honey	miel	5.47	1.48	4.74	2.16	6.56	1.58	5.45	1.40	5.20	2.26	6.76	1.53	5.49	1.54	4.43	2.04	6.42	1.60
279	miracle	milagro	7.24	1.77	4.32	1.79	6.18	1.58	7.59	1.70	3.95	1.75	6.35	1.67	7.01	1.79	4.56	1.79	6.07	1.51
278	millionaire	millonario	5.77	2.28	4.78	2.40	3.84	1.61	6.41	2.38	5.43	2.18	3.46	1.52	5.33	2.11	4.34	2.45	4.11	1.62
879	misery	miseria	3.67	1.70	5.07	1.70	3.83	1.46	3.39	1.67	5.39	1.70	3.54	1.33	3.87	1.70	4.85	1.68	4.02	1.52
891	mystic	místico	4.71	1.60	3.71	1.76	5.67	1.60	4.57	1.62	3.35	1.63	5.89	1.73	4.80	1.58	3.95	1.81	5.51	1.50
280	modest	modesto	4.78	1.53	2.77	1.64	6.50	2.13	4.82	1.49	2.43	1.56	6.95	2.16	4.76	1.55	2.99	1.66	6.20	2.06
277	mildew	moho	3.23	1.46	3.50	1.67	6.49	2.11	3.22	1.50	3.05	1.48	7.17	1.96	3.24	1.44	3.80	1.73	6.02	2.09
882	mold	molde	5.09	1.77	2.61	1.24	5.14	1.59	5.58	1.77	2.51	1.23	5.20	1.63	4.76	1.69	2.68	1.24	5.10	1.58
727	disturb	molestar	3.21	1.46	4.31	1.46	4.53	1.65	3.20	1.52	4.14	1.50	4.77	1.62	3.21	1.42	4.42	1.43	4.37	1.67
627	ache	molestia	3.91	1.42	5.46	1.74	3.88	1.42	3.83	1.28	5.18	1.77	3.80	1.39	3.96	1.51	5.65	1.70	3.94	1.44
1032	windmill	molino	5.42	1.52	3.51	1.62	5.34	1.53	5.63	1.54	3.10	1.59	5.45	1.58	5.28	1.49	3.79	1.59	5.27	1.49
281	moment	momento	4.60	1.64	3.48	1.80	5.69	1.59	4.88	1.53	3.19	1.86	5.89	1.63	4.41	1.69	3.67	1.74	5.55	1.56
692	coin	moneda	5.84	2.24	2.53	1.29	5.66	2.29	6.66	2.09	2.45	1.19	6.22	2.45	5.29	2.17	2.59	1.35	5.28	2.11
909	nun	monja	4.16	1.54	4.24	2.00	4.43	1.59	3.98	1.47	3.87	2.11	4.70	1.67	4.28	1.58	4.50	1.89	4.25	1.51
97	cute	mono	4.57	1.65	3.40	1.63	5.73	2.24	4.76	1.57	3.07	1.49	6.39	2.22	4.44	1.69	3.63	1.68	5.28	2.16
287	mountain	montaña	6.23	1.59	3.90	1.48	4.87	1.63	6.40	1.46	3.76	1.35	4.60	1.56	6.12	1.67	4.01	1.56	5.06	1.66
884	moral	moral	5.58	2.09	4.01	1.46	6.38	1.95	6.13	2.00	3.88	1.51	6.86	1.99	5.21	2.08	4.08	1.43	6.06	1.87
284	morbid	morboso	4.58	1.78	3.75	1.62	4.07	2.00	4.33	1.70	3.75	1.62	3.39	2.17	4.75	1.81	3.76	1.63	4.54	1.73
285	morgue	morgue	3.20	1.87	7.63	1.43	3.71	1.75	2.66	1.72	7.81	1.12	3.28	1.56	3.57	1.88	7.51	1.61	4.01	1.82
885	mosquito	mosquito	4.00	1.51	3.47	1.62	5.13	1.54	3.80	1.51	2.93	1.50	5.25	1.45	4.15	1.49	3.83	1.61	5.05	1.60
148	engine	motor	4.30	1.48	5.12	1.84	4.14	1.95	4.57	1.41	5.45	1.81	3.46	1.91	4.11	1.51	4.89	1.83	4.59	1.85
881	mobility	movilidad	6.64	2.06	3.29	1.40	6.17	1.50	7.17	2.02	3.08	1.36	6.19	1.44	6.28	2.01	3.43	1.41	6.15	1.54
886	mucus	mucosidad	3.79	1.47	4.13	1.96	6.58	1.56	3.55	1.46	3.52	2.02	6.77	1.45	3.94	1.46	4.54	1.81	6.46	1.62
773	grin	mueca	4.33	1.48	4.10	1.61	5.90	1.85	4.27	1.59	3.82	1.49	6.34	1.93	4.38	1.41	4.28	1.67	5.60	1.74
100	death	muerte	3.19	1.96	8.21	1.12	3.20	1.91	2.59	1.64	8.33	1.05	2.55	1.63	3.60	2.06	8.14	1.16	3.63	1.97
588	dead	muerto	2.76	1.55	7.63	1.49	2.74	1.51	2.37	1.46	8.11	1.12	2.24	1.31	3.02	1.56	7.31	1.62	3.07	1.55
772	grime	mugre	4.37	1.54	4.29	1.63	6.12	1.51	4.36	1.48	4.45	1.58	5.87	1.46	4.37	1.59	4.18	1.65	6.29	1.53
498	woman	mujer	5.72	1.91	3.76	1.56	3.78	2.16	6.10	2.06	3.82	1.53	3.35	2.21	5.47	1.76	3.72	1.59	4.07	2.08
708	crutch	muleta	5.34	1.84	5.09	1.76	6.98	1.57	5.65	1.82	5.31	1.92	7.42	1.57	5.14	1.83	4.94	1.63	6.68	1.51
931	penalty	multa	3.76	1.57	3.92	1.60	4.52	1.82	3.55	1.56	3.66	1.48	4.19	1.86	3.90	1.58	4.09	1.66	4.74	1.77
500	world	mundo	3.93	2.02	5.13	1.67	4.51	1.55	3.31	1.91	5.23	1.82	4.24	1.59	4.34	2.00	5.06	1.56	4.70	1.51
728	doll	muñeca	4.75	1.57	4.72	2.25	5.34	2.02	5.01	1.51	4.07	2.29	5.87	2.09	4.58	1.59	5.15	2.13	4.99	1.90
290	muscular	musculoso	5.53	1.51	4.01	1.74	5.55	2.23	5.72	1.46	4.46	1.71	4.69	2.22	5.40	1.54	3.71	1.70	6.13	2.05
889	museum	museo	5.31	1.46	3.83	2.10	6.41	1.79	5.24	1.41	3.41	2.21	6.08	1.78	5.35	1.49	4.11	1.99	6.63	1.77
291	music	música	4.75	1.64	4.93	2.10	5.59	2.09	5.06	1.58	4.48	1.94	5.99	2.14	4.54	1.66	5.24	2.15	5.33	2.01
890	mutation	mutación	3.39	1.73	5.19	1.57	2.80	1.50	3.19	1.82	5.13	1.50	2.63	1.50	3.52	1.67	5.24	1.63	2.92	1.50
292	mutilate	mutilar	3.29	1.85	7.76	1.42	2.76	1.52	2.65	1.62	7.82	1.41	2.45	1.31	3.72	1.88	7.72	1.43	2.98	1.61
576	swimmer	nadador	4.92	1.78	3.36	1.66	6.08	1.51	5.35	1.76	3.43	1.59	6.07	1.39	4.63	1.74	3.32	1.71	6.09	1.59
894	narcotic	narcótico	4.57	1.73	6.10	1.77	4.56	2.64	4.10	1.59	6.54	1.81	3.60	2.52	4.89	1.75	5.80	1.69	5.21	2.53
896	natural	natural	6.49	1.52	2.99	1.52	6.57	1.98	6.80	1.37	2.78	1.50	7.12	1.97	6.28	1.59	3.13	1.52	6.20	1.90
293	nature	naturaleza	6.39	1.40	2.91	1.44	6.42	1.96	6.58	1.28	2.77	1.41	6.93	1.97	6.27	1.46	3.02	1.45	6.08	1.88
686	christmas	navidad	5.75	1.52	3.06	1.47	5.77	1.63	5.76	1.58	2.78	1.51	5.51	1.65	5.74	1.48	3.24	1.42	5.95	1.60
294	nectar	néctar	5.50	1.52	2.59	1.34	7.20	1.63	5.72	1.31	2.49	1.35	7.66	1.42	5.36	1.63	2.65	1.34	6.89	1.70
898	neglect	negligencia	3.28	1.80	6.31	2.01	2.97	1.39	2.90	1.62	6.69	2.07	3.05	1.40	3.54	1.87	6.06	1.93	2.91	1.39
543	black	negro	3.42	1.45	5.41	1.53	4.42	1.67	3.45	1.43	5.27	1.39	3.98	1.57	3.41	1.47	5.50	1.62	4.72	1.67
811	infant	nene	3.59	1.77	5.44	2.05	4.73	1.67	3.18	1.78	6.13	1.85	4.28	1.73	3.86	1.71	4.98	2.06	5.04	1.55
899	nervous	nervioso	3.87	1.67	6.48	1.74	4.27	1.53	3.52	1.60	5.93	1.68	4.37	1.65	4.11	1.68	6.85	1.68	4.20	1.44
900	neurotic	neurótico	3.61	1.66	6.91	1.65	3.96	2.30	3.13	1.62	7.18	1.53	3.12	2.10	3.93	1.61	6.72	1.70	4.53	2.27
799	icebox	nevera	5.40	2.18	3.08	1.36	6.22	1.48	5.83	2.26	2.98	1.31	6.49	1.36	5.11	2.09	3.15	1.40	6.03	1.53
575	snow	nieve	4.77	1.98	3.31	1.52	5.60	2.39	4.19	2.04	3.05	1.44	4.99	2.39	5.16	1.83	3.49	1.55	6.01	2.32
70	child	niño	4.30	1.72	5.90	1.95	4.85	1.72	3.92	1.75	5.10	2.00	4.55	1.61	4.55	1.66	6.44	1.72	5.06	1.77
893	name	nombre	5.33	1.44	2.20	1.22	6.50	2.10	5.33	1.47	2.02	1.08	7.10	2.03	5.34	1.44	2.32	1.29	6.09	2.05
901	news	noticias	5.00	1.47	5.57	1.67	5.70	1.49	5.23	1.48	5.88	1.43	5.78	1.52	4.85	1.44	5.37	1.78	5.64	1.47
670	bride	novia	4.96	1.50	4.96	1.97	5.99	2.44	4.90	1.55	5.18	2.13	6.84	2.45	4.99	1.47	4.81	1.84	5.41	2.27
424	sweetheart	novio	5.76	1.65	3.39	1.46	5.19	1.78	6.05	1.61	3.40	1.43	5.64	1.88	5.57	1.66	3.38	1.49	4.89	1.65
533	clouds	nubes	5.53	1.80	3.59	1.88	3.58	1.60	4.96	1.84	4.02	1.94	3.61	1.58	5.92	1.67	3.30	1.79	3.55	1.62
923	overcast	nublado	3.77	1.57	4.50	1.68	4.48	1.76	3.59	1.50	4.16	1.63	3.92	1.65	3.89	1.62	4.72	1.68	4.86	1.72
836	knot	nudo	3.85	1.61	5.15	1.85	4.00	1.85	3.80	1.50	5.64	1.89	3.63	1.59	3.89	1.68	4.81	1.75	4.26	1.97
907	nourish	nutrir	3.91	1.49	4.15	1.55	4.01	2.01	3.78	1.47	4.12	1.70	3.45	1.91	3.99	1.50	4.16	1.49	4.39	1.99
912	obey	obedecer	3.50	1.74	5.48	1.98	4.92	1.55	3.06	1.78	6.16	1.83	4.65	1.68	3.79	1.65	5.02	1.95	5.10	1.45
911	obesity	obesidad	2.70	1.39	3.93	1.60	5.66	2.38	2.83	1.46	3.69	1.59	6.46	2.36	2.62	1.34	4.09	1.59	5.12	2.25
914	obscene	obsceno	3.58	1.70	4.84	1.60	3.33	1.54	2.94	1.56	5.28	1.48	3.59	1.38	4.01	1.66	4.54	1.61	3.16	1.62
184	gift	obsequio	5.66	1.49	4.34	1.45	6.76	1.43	5.76	1.48	4.29	1.61	6.94	1.53	5.59	1.50	4.38	1.34	6.63	1.36
915	obsession	obsesión	3.63	1.62	4.84	1.75	4.57	1.54	3.22	1.46	4.86	1.70	4.47	1.59	3.90	1.67	4.84	1.79	4.63	1.51
421	sunset	ocaso	3.89	1.66	5.31	2.10	3.55	1.75	3.35	1.55	4.71	2.15	3.16	1.71	4.25	1.63	5.71	1.98	3.82	1.74
297	ocean	océano	4.77	1.47	4.52	1.77	3.81	2.26	4.89	1.59	4.43	1.82	3.18	2.16	4.68	1.38	4.58	1.74	4.24	2.24
201	hate	odiar	3.44	1.64	4.59	1.63	6.00	1.67	2.89	1.42	4.24	1.60	6.36	1.66	3.80	1.68	4.82	1.62	5.76	1.64
202	hatred	odio	3.77	1.60	6.55	1.62	5.56	1.55	3.42	1.65	6.65	1.53	5.78	1.36	4.01	1.54	6.48	1.69	5.41	1.65
917	offend	ofender	2.68	1.41	6.49	1.66	2.94	1.47	2.60	1.46	6.92	1.42	2.66	1.45	2.74	1.38	6.20	1.74	3.12	1.46
568	office	oficina	4.70	1.62	2.68	1.39	5.99	1.71	4.94	1.59	2.37	1.43	6.34	1.53	4.54	1.63	2.89	1.33	5.76	1.78
832	kettle	olla	4.78	1.68	3.19	1.68	6.14	1.52	4.40	1.67	3.64	1.66	6.20	1.37	5.03	1.65	2.89	1.62	6.10	1.62
919	option	opción	6.17	1.75	6.02	1.86	6.88	1.67	6.47	1.69	6.22	1.92	7.24	1.61	5.98	1.77	5.89	1.82	6.64	1.67
298	opinion	opinión	4.51	1.72	3.49	1.41	6.34	2.00	4.78	1.68	3.48	1.30	7.08	1.84	4.33	1.74	3.49	1.48	5.84	1.96
683	chance	oportunidad	6.03	2.40	5.95	2.41	3.83	1.59	6.83	2.42	6.77	2.35	3.81	1.69	5.50	2.24	5.40	2.30	3.84	1.52
918	optimism	optimismo	6.58	1.88	3.35	1.56	6.99	1.72	7.01	1.93	3.27	1.45	7.53	1.54	6.29	1.80	3.41	1.63	6.63	1.74
1014	tidy	ordenado	6.65	1.59	2.20	1.26	6.68	1.50	7.01	1.44	2.13	1.12	6.86	1.35	6.40	1.63	2.25	1.35	6.57	1.58
552	computer	ordenador	5.82	1.87	5.48	2.02	6.90	1.66	6.43	1.76	5.98	2.06	7.16	1.85	5.41	1.83	5.14	1.93	6.73	1.50
920	orgasm	orgasmo	6.37	2.01	5.40	2.20	5.10	2.71	6.81	1.93	5.70	2.29	5.99	2.66	6.07	2.02	5.20	2.12	4.50	2.59
327	pride	orgullo	5.76	2.31	5.69	1.74	6.53	1.76	6.61	2.12	5.77	1.63	6.94	1.75	5.18	2.26	5.64	1.82	6.26	1.73
334	proud	orgulloso	6.35	1.92	4.31	1.51	6.91	1.74	6.86	1.62	4.57	1.41	7.28	1.75	6.02	2.03	4.13	1.56	6.66	1.70
617	urine	orina	3.79	1.48	5.10	1.48	5.43	1.75	3.84	1.58	4.93	1.49	4.98	1.71	3.75	1.42	5.22	1.47	5.73	1.71
191	gold	oro	5.56	2.55	3.90	2.24	3.83	1.52	6.46	2.35	4.69	2.43	3.75	1.50	4.96	2.50	3.37	1.94	3.89	1.53
299	orchestra	orquesta	5.17	1.53	2.67	1.50	6.62	1.58	5.23	1.32	2.52	1.46	6.55	1.57	5.13	1.65	2.77	1.52	6.66	1.59
714	dark	oscuro	3.36	1.72	7.57	1.36	3.29	1.96	2.94	1.66	7.57	1.46	2.82	1.84	3.65	1.70	7.58	1.29	3.61	1.98
29	autumn	otoño	5.34	1.86	2.70	1.41	3.79	2.15	5.10	1.81	2.46	1.30	3.16	2.02	5.51	1.88	2.87	1.47	4.22	2.13
367	rusty	oxidado	4.24	2.02	4.41	2.50	4.36	1.58	3.76	1.76	3.59	2.41	4.61	1.60	4.56	2.12	4.97	2.41	4.19	1.55
929	patient	paciente	5.06	1.77	3.53	1.65	4.25	1.60	5.36	1.86	3.01	1.48	4.34	1.60	4.86	1.68	3.89	1.67	4.20	1.60
161	father	padre	6.70	2.05	3.94	1.65	6.00	1.78	7.30	1.91	3.60	1.66	6.42	1.77	6.30	2.06	4.16	1.61	5.72	1.73
38	bird	pájaro	4.76	1.62	3.34	1.74	5.64	2.33	4.94	1.66	2.88	1.67	6.45	2.31	4.63	1.59	3.65	1.72	5.10	2.20
302	palace	palacio	5.87	2.43	2.51	1.26	7.04	1.67	6.75	2.16	2.55	1.21	7.35	1.52	5.28	2.42	2.48	1.30	6.84	1.73
730	dove	paloma	5.42	1.69	2.38	1.22	4.69	1.64	5.64	1.73	2.52	1.19	4.58	1.55	5.28	1.65	2.29	1.24	4.76	1.69
649	banner	pancarta	4.63	2.16	2.78	1.53	7.19	1.72	5.23	2.25	2.39	1.35	7.63	1.49	4.23	2.01	3.04	1.59	6.89	1.80
601	panic	pánico	3.41	1.99	7.68	1.51	2.65	1.55	2.99	2.02	7.75	1.53	2.14	1.20	3.69	1.93	7.64	1.51	2.99	1.67
1004	swamp	pantano	3.37	1.55	5.82	1.74	2.97	1.42	3.41	1.53	5.60	1.61	2.77	1.36	3.35	1.56	5.96	1.81	3.10	1.45
830	kerchief	pañuelo	4.69	1.61	2.27	1.30	5.98	1.57	5.13	1.50	2.04	1.18	5.99	1.64	4.39	1.62	2.42	1.36	5.98	1.53
303	paper	papel	5.28	1.52	2.78	1.49	6.63	2.01	5.31	1.45	2.55	1.44	7.08	1.98	5.26	1.57	2.93	1.50	6.32	1.97
578	umbrella	paraguas	4.87	1.49	2.07	1.16	6.87	1.68	5.05	1.41	1.92	1.10	7.33	1.48	4.75	1.54	2.18	1.19	6.56	1.74
304	paradise	paraíso	7.12	1.77	3.90	1.59	4.51	2.55	7.49	1.76	3.52	1.43	3.80	2.67	6.86	1.75	4.16	1.64	4.99	2.35
926	paralysis	parálisis	3.39	1.88	7.71	1.30	3.26	1.80	2.80	1.70	8.01	1.14	2.71	1.64	3.79	1.90	7.51	1.37	3.63	1.81
506	couple	pareja	5.80	2.26	5.08	1.49	4.22	1.75	6.52	2.21	4.77	1.58	4.64	1.78	5.32	2.17	5.28	1.40	3.93	1.68
927	part	parte	4.61	1.62	3.25	1.91	5.59	1.56	4.89	1.57	2.67	1.77	5.81	1.43	4.41	1.63	3.63	1.91	5.44	1.63
928	passage	pasaje	4.61	1.53	3.21	1.82	6.00	1.72	4.70	1.66	2.64	1.64	6.48	1.70	4.54	1.44	3.60	1.84	5.68	1.67
701	corridor	pasillo	2.84	1.37	6.12	1.61	3.33	1.46	2.76	1.40	6.11	1.65	3.25	1.40	2.90	1.35	6.13	1.58	3.37	1.51
306	passion	pasión	6.52	1.51	4.40	2.12	6.85	1.73	6.87	1.31	4.93	2.23	6.98	1.77	6.29	1.60	4.05	1.98	6.76	1.70
524	pasta	pasta	5.42	1.60	2.73	1.53	6.09	1.55	5.54	1.59	2.65	1.55	6.37	1.53	5.33	1.60	2.78	1.52	5.90	1.55
314	pie	pastel	5.97	1.86	3.44	1.47	6.55	1.68	6.33	1.81	3.12	1.27	6.69	1.70	5.73	1.86	3.65	1.55	6.46	1.68
307	patent	patente	4.59	1.51	3.35	1.56	5.74	1.62	4.89	1.50	3.05	1.55	6.13	1.49	4.39	1.49	3.55	1.54	5.47	1.66
930	patriot	patriota	4.64	1.62	4.85	1.69	4.95	2.10	4.82	1.59	4.54	1.78	4.35	2.15	4.51	1.63	5.06	1.60	5.35	1.98
253	leisurely	pausado	5.20	1.87	3.33	1.84	5.62	2.29	5.69	1.96	2.90	1.72	6.36	2.27	4.87	1.73	3.62	1.87	5.12	2.17
308	peace	paz	7.75	1.41	3.64	1.68	6.42	1.90	7.93	1.30	3.43	1.65	6.77	1.90	7.63	1.48	3.77	1.69	6.18	1.87
392	sin	pecado	2.91	1.48	4.77	2.39	5.56	1.66	2.73	1.40	5.37	2.56	5.72	1.66	3.02	1.53	4.37	2.19	5.46	1.66
393	sinful	pecaminoso	4.10	1.42	4.75	1.89	5.31	1.51	4.11	1.39	5.17	1.87	5.19	1.56	4.09	1.44	4.46	1.86	5.39	1.49
288	movie	película	5.69	2.40	3.56	1.73	5.65	2.35	6.48	2.37	3.28	1.77	6.61	1.99	5.16	2.27	3.75	1.69	5.01	2.36
713	danger	peligro	3.46	1.67	7.55	1.35	4.32	1.62	2.90	1.53	7.72	1.34	4.40	1.63	3.84	1.66	7.43	1.36	4.27	1.61
938	pinch	pellizco	3.41	1.60	4.25	1.51	4.43	1.61	3.14	1.42	4.40	1.49	4.59	1.54	3.59	1.69	4.15	1.52	4.32	1.66
195	grief	pena	3.44	1.62	4.12	1.98	3.33	1.44	3.18	1.47	3.53	2.06	3.04	1.45	3.62	1.70	4.52	1.83	3.54	1.41
932	penis	pene	4.10	1.54	4.01	1.89	5.00	1.81	4.07	1.45	4.43	1.91	5.42	1.67	4.11	1.60	3.73	1.83	4.71	1.85
140	embarrassed	penoso	4.08	1.50	2.70	1.26	4.71	1.57	4.04	1.38	2.70	1.25	4.96	1.61	4.11	1.58	2.71	1.28	4.54	1.52
1013	thought	pensamiento	5.57	1.58	4.37	1.84	6.24	2.03	5.83	1.54	4.01	1.87	6.87	2.04	5.40	1.59	4.63	1.79	5.82	1.92
851	loser	perdedor	2.99	1.48	4.91	1.62	3.54	1.64	2.71	1.49	4.88	1.53	3.31	1.58	3.17	1.45	4.93	1.68	3.70	1.67
852	lost	perdido	3.44	1.69	5.94	1.86	3.89	2.32	3.07	1.65	6.49	1.77	3.05	2.10	3.68	1.67	5.56	1.83	4.46	2.29
843	lazy	perezoso	3.57	1.60	2.74	1.48	5.37	2.15	3.61	1.47	2.42	1.49	5.90	2.16	3.54	1.68	2.96	1.45	5.01	2.08
310	perfection	perfección	6.41	2.11	3.28	1.60	6.56	1.65	6.92	2.14	3.46	1.56	6.76	1.65	6.07	2.03	3.16	1.62	6.42	1.64
934	perfume	perfume	5.39	1.56	2.88	1.37	6.92	1.63	5.42	1.51	3.01	1.38	6.82	1.62	5.37	1.60	2.80	1.37	6.98	1.64
511	dog	perro	3.15	1.72	5.79	2.60	3.30	1.83	2.64	1.64	6.63	2.64	2.90	1.80	3.49	1.70	5.22	2.42	3.57	1.82
311	person	persona	5.26	1.57	6.29	1.45	5.23	2.67	5.29	1.56	6.40	1.57	4.17	2.47	5.24	1.58	6.21	1.36	5.94	2.56
741	evil	perverso	3.81	2.21	7.24	1.44	4.38	2.50	3.02	2.03	7.18	1.41	3.47	2.25	4.33	2.18	7.28	1.47	5.01	2.48
312	pervert	pervertido	2.83	1.52	5.19	1.76	3.51	1.70	2.69	1.49	5.58	1.76	3.16	1.67	2.93	1.54	4.93	1.71	3.75	1.68
295	nightmare	pesadilla	3.20	1.83	7.08	1.53	3.90	1.51	2.82	1.68	7.08	1.48	3.65	1.58	3.46	1.89	7.08	1.58	4.07	1.44
656	bereavement	pesar	4.46	1.76	4.32	1.43	4.11	1.91	3.96	1.68	4.48	1.46	3.51	1.86	4.80	1.74	4.20	1.40	4.52	1.83
348	regretful	pesaroso	3.53	1.57	3.39	1.62	5.48	2.13	3.24	1.44	2.95	1.46	5.99	2.13	3.73	1.62	3.68	1.66	5.14	2.07
559	fish	pescado	4.02	1.78	3.18	1.89	5.19	2.57	4.45	1.68	2.78	1.83	6.17	2.46	3.74	1.80	3.45	1.89	4.54	2.45
188	gloom	pesimismo	3.20	1.63	5.31	1.88	4.32	2.67	3.36	1.63	4.93	1.75	5.13	2.73	3.09	1.62	5.57	1.93	3.77	2.50
313	pest	peste	3.39	1.58	5.78	1.48	3.86	1.56	2.87	1.49	5.86	1.68	3.49	1.58	3.74	1.56	5.73	1.33	4.11	1.49
903	nipple	pezón	5.26	1.59	3.72	1.79	6.04	1.52	5.19	1.50	3.51	1.86	6.04	1.53	5.30	1.65	3.87	1.74	6.05	1.51
757	foot	pie	4.53	1.62	3.67	1.43	5.67	1.59	4.71	1.66	3.59	1.36	5.96	1.69	4.41	1.59	3.72	1.49	5.48	1.51
180	fur	piel	4.14	1.84	4.69	1.63	4.13	1.90	4.52	1.80	4.96	1.58	3.59	1.81	3.89	1.82	4.50	1.65	4.49	1.88
825	item	pieza	4.60	1.54	3.87	1.49	5.36	1.72	4.76	1.49	3.87	1.44	5.16	1.78	4.49	1.57	3.87	1.53	5.50	1.67
946	prick	pinchazo	3.47	1.70	5.44	1.75	5.21	1.58	3.02	1.73	5.30	1.64	5.37	1.48	3.77	1.62	5.54	1.82	5.10	1.65
924	paint	pintura	5.15	1.50	3.39	1.90	5.86	1.63	5.05	1.43	2.72	1.68	5.64	1.71	5.21	1.55	3.85	1.91	6.02	1.56
262	louse	piojo	3.18	1.71	3.49	1.74	5.64	2.45	2.80	1.69	3.05	1.77	6.29	2.58	3.44	1.68	3.78	1.67	5.20	2.27
256	lice	piojos	3.82	1.62	3.53	1.66	6.53	2.10	3.58	1.41	3.22	1.58	7.17	1.94	3.98	1.73	3.75	1.69	6.10	2.11
513	fireworks	pirotecnia	3.89	1.48	5.83	1.79	3.48	1.64	3.86	1.44	6.30	1.79	3.16	1.57	3.92	1.51	5.52	1.73	3.70	1.66
939	pistol	pistola	3.65	1.70	6.56	2.01	3.00	1.80	3.30	1.72	7.18	1.90	2.41	1.63	3.89	1.65	6.14	1.98	3.41	1.81
949	python	pitón	3.23	1.76	6.33	1.94	3.39	1.83	2.73	1.70	6.93	1.81	2.98	1.65	3.57	1.72	5.93	1.93	3.67	1.90
526	pizza	pizza	6.04	2.39	1.86	1.10	7.02	1.92	6.93	2.25	1.77	0.90	7.43	1.81	5.44	2.30	1.93	1.22	6.74	1.95
317	pleasure	placer	7.13	1.76	6.00	2.49	6.45	1.84	7.53	1.63	6.89	2.35	6.95	1.77	6.86	1.80	5.40	2.40	6.11	1.81
316	plant	planta	5.84	1.63	2.98	1.50	6.39	1.69	6.04	1.53	2.70	1.38	6.64	1.52	5.71	1.68	3.17	1.56	6.23	1.78
34	beach	playa	5.52	1.97	3.36	1.53	5.40	1.82	5.01	2.03	3.51	1.43	4.80	1.80	5.87	1.86	3.26	1.59	5.80	1.73
842	lawsuit	pleito	4.23	1.87	3.65	1.51	4.38	1.70	3.78	1.88	3.25	1.44	4.16	1.65	4.54	1.80	3.92	1.51	4.54	1.72
322	poverty	pobreza	3.96	1.56	4.71	2.28	4.58	1.74	3.77	1.51	4.27	2.44	4.14	1.77	4.08	1.58	5.01	2.12	4.88	1.67
323	power	poder	5.91	2.24	4.86	2.44	6.88	1.76	6.57	2.21	5.72	2.56	7.12	1.69	5.46	2.15	4.28	2.18	6.72	1.79
324	powerful	poderoso	5.81	1.58	4.71	1.64	6.22	1.60	6.07	1.53	4.36	1.71	6.25	1.50	5.63	1.60	4.95	1.56	6.20	1.67
365	rotten	podrido	3.56	1.73	4.45	1.49	4.36	1.56	3.20	1.52	4.53	1.42	4.28	1.49	3.80	1.82	4.39	1.55	4.41	1.61
318	poetry	poesía	5.76	2.18	3.76	1.48	6.02	1.84	6.39	2.19	3.99	1.53	6.42	1.74	5.33	2.09	3.60	1.44	5.76	1.86
319	poison	ponzoña	3.21	1.74	6.65	1.53	3.22	1.75	2.73	1.63	7.12	1.34	2.84	1.63	3.53	1.74	6.33	1.57	3.48	1.78
182	garbage	porquería	4.35	1.56	4.19	1.55	5.85	1.62	4.29	1.37	4.11	1.59	5.72	1.73	4.39	1.69	4.24	1.52	5.93	1.55
942	poster	póster	4.78	1.46	2.79	1.53	6.44	2.20	4.94	1.43	2.48	1.48	7.08	2.18	4.67	1.48	3.02	1.54	6.01	2.12
325	prairie	pradera	5.25	1.53	3.43	1.43	7.01	1.51	5.36	1.28	3.37	1.43	6.98	1.46	5.17	1.68	3.47	1.43	7.03	1.54
553	cliff	precipicio	3.59	1.71	6.80	1.74	2.78	1.50	3.20	1.61	7.27	1.65	2.39	1.40	3.85	1.73	6.48	1.72	3.04	1.52
85	controlling	predominante	3.52	1.74	4.64	1.64	6.03	1.86	3.22	1.63	4.88	1.59	6.57	1.75	3.72	1.78	4.48	1.66	5.67	1.85
762	garment	prenda	5.18	1.59	2.88	1.43	6.75	1.53	5.12	1.58	2.46	1.25	6.69	1.53	5.22	1.60	3.17	1.47	6.79	1.53
944	pressure	presión	3.94	1.72	7.04	1.57	3.83	1.66	3.63	1.70	7.20	1.62	3.54	1.58	4.15	1.70	6.93	1.53	4.02	1.69
945	prestige	prestigio	5.34	1.44	3.24	1.71	5.55	2.42	5.12	1.41	2.72	1.56	6.20	2.57	5.49	1.44	3.59	1.73	5.11	2.21
993	spring	primavera	3.51	1.67	2.44	1.24	4.02	1.87	3.24	1.70	2.36	1.11	3.54	1.81	3.70	1.63	2.49	1.33	4.35	1.84
329	prison	prisión	3.08	1.69	6.91	1.67	3.09	1.72	2.52	1.54	7.31	1.57	2.70	1.69	3.46	1.68	6.63	1.69	3.36	1.69
330	privacy	privacidad	5.86	1.63	4.91	1.85	6.52	1.46	5.63	1.64	5.33	1.84	6.53	1.49	6.02	1.60	4.63	1.82	6.51	1.44
454	trouble	problema	3.57	1.69	6.89	1.69	5.02	1.74	3.28	1.66	7.33	1.52	5.28	1.75	3.76	1.69	6.60	1.74	4.85	1.72
947	progress	progreso	5.85	2.28	3.63	1.68	6.72	1.57	6.60	2.21	3.77	1.56	6.78	1.52	5.34	2.19	3.53	1.75	6.68	1.61
332	promotion	promoción	5.15	1.53	3.04	1.45	5.73	1.64	5.24	1.50	2.80	1.44	5.87	1.53	5.09	1.56	3.21	1.44	5.64	1.72
333	protected	protegido	6.34	2.00	3.69	1.61	6.21	1.88	6.92	1.94	3.75	1.50	6.73	2.01	5.95	1.95	3.65	1.69	5.86	1.70
828	journal	publicación	3.87	1.59	3.81	1.54	5.03	2.01	3.78	1.45	4.28	1.52	4.46	1.93	3.93	1.68	3.49	1.48	5.42	1.98
477	village	pueblo	6.25	1.86	3.60	1.71	5.12	1.79	6.78	1.90	3.46	1.68	5.37	1.85	5.89	1.75	3.70	1.73	4.94	1.73
130	door	puerta	4.85	1.62	4.76	1.63	5.33	1.89	5.33	1.65	4.48	1.70	4.94	1.97	4.54	1.53	4.94	1.55	5.60	1.81
834	kick	puntapié	4.06	1.65	2.89	1.38	4.94	1.60	4.10	1.69	2.98	1.44	4.84	1.65	4.03	1.63	2.83	1.34	5.01	1.57
602	pus	pus	2.69	1.42	5.74	1.64	3.27	1.37	2.53	1.38	5.71	1.49	3.25	1.49	2.80	1.44	5.76	1.74	3.28	1.30
793	hooker	puta	4.44	1.76	5.33	2.17	5.66	1.66	4.24	1.64	6.04	2.17	6.18	1.50	4.57	1.82	4.85	2.05	5.31	1.68
337	putrid	putrefacto	3.59	1.63	4.91	1.56	5.40	2.13	3.17	1.50	5.10	1.60	6.02	2.04	3.88	1.66	4.78	1.53	4.98	2.10
774	gripe	queja	3.97	1.45	4.61	1.59	4.47	1.79	3.95	1.44	4.80	1.66	3.90	1.78	3.98	1.47	4.48	1.53	4.85	1.70
586	burn	quemadura	3.42	1.66	6.00	2.01	3.72	1.59	3.14	1.58	5.65	2.00	3.45	1.48	3.61	1.69	6.24	1.98	3.90	1.65
243	kerosene	queroseno	2.68	1.49	5.41	1.76	2.61	1.42	2.39	1.31	5.11	1.56	2.27	1.33	2.88	1.57	5.62	1.86	2.84	1.45
340	rabies	rabia	3.48	1.68	6.24	1.72	4.97	2.22	3.23	1.56	6.36	1.77	4.04	2.13	3.64	1.74	6.15	1.68	5.59	2.06
955	radiator	radiador	3.70	1.99	3.12	1.72	6.00	2.44	4.31	2.12	2.75	1.58	6.98	2.25	3.29	1.79	3.37	1.78	5.33	2.36
954	radiant	radiante	6.28	2.00	2.89	1.32	6.50	2.02	6.47	2.03	2.83	1.10	6.99	2.06	6.15	1.98	2.93	1.46	6.17	1.93
341	radio	radio	5.45	1.69	3.43	1.51	6.47	1.57	5.63	1.53	3.01	1.41	6.65	1.70	5.33	1.79	3.72	1.52	6.34	1.47
667	bouquet	ramo	5.41	1.54	3.41	1.87	7.12	1.79	5.45	1.55	2.77	1.75	7.67	1.58	5.38	1.54	3.84	1.83	6.74	1.83
176	frog	rana	5.13	1.60	2.27	1.37	6.68	1.62	5.16	1.52	2.16	1.25	6.45	1.57	5.11	1.66	2.34	1.44	6.84	1.63
956	rancid	rancio	3.93	1.56	3.95	1.64	5.59	2.31	3.83	1.55	3.61	1.51	4.93	2.29	3.99	1.57	4.18	1.68	6.03	2.22
953	quick	rápido	5.04	2.14	5.20	1.62	4.86	1.53	4.22	2.01	5.35	1.57	4.78	1.62	5.59	2.05	5.10	1.65	4.91	1.47
621	abduction	rapto	2.24	1.17	7.04	1.54	2.80	1.43	2.01	1.03	7.39	1.46	2.52	1.36	2.39	1.24	6.80	1.55	2.98	1.45
916	odd	raro	4.33	1.47	4.67	1.69	4.26	1.67	4.23	1.40	4.66	1.72	4.22	1.61	4.41	1.51	4.67	1.67	4.29	1.72
573	skyscraper	rascacielos	4.21	1.55	4.68	1.65	3.72	1.42	4.28	1.60	4.60	1.69	3.88	1.51	4.16	1.52	4.73	1.63	3.62	1.35
345	rat	rata	3.87	1.47	6.87	1.52	3.51	1.69	3.90	1.46	7.07	1.45	3.11	1.65	3.85	1.47	6.73	1.55	3.78	1.67
104	defiant	rebelde	4.32	1.49	5.05	1.58	4.54	1.81	4.12	1.62	4.71	1.44	4.05	1.70	4.45	1.39	5.28	1.63	4.88	1.81
150	errand	recado	4.79	1.57	3.56	1.60	5.93	1.72	5.01	1.55	3.19	1.57	6.23	1.78	4.64	1.57	3.81	1.59	5.72	1.66
349	rejected	rechazado	3.57	1.64	4.64	1.60	5.15	1.79	3.30	1.60	4.73	1.67	5.66	1.73	3.75	1.65	4.57	1.55	4.80	1.75
555	dustpan	recogedor	5.16	1.59	2.16	1.33	7.14	1.79	5.12	1.53	1.94	1.15	7.66	1.51	5.19	1.63	2.31	1.43	6.78	1.88
358	reward	recompensa	6.41	1.82	4.20	1.60	6.35	2.08	6.86	1.77	4.14	1.47	7.10	1.82	6.11	1.80	4.24	1.69	5.85	2.10
433	thankful	reconocido	5.23	1.43	2.91	1.41	5.17	1.59	5.12	1.31	2.73	1.34	5.11	1.55	5.30	1.50	3.03	1.45	5.20	1.61
871	memories	recuerdos	5.21	1.79	5.78	1.50	6.35	1.56	4.89	1.84	6.30	1.47	6.45	1.63	5.43	1.72	5.42	1.41	6.28	1.52
347	refreshment	refrigerio	5.08	1.92	3.48	1.67	5.70	1.59	5.24	1.99	3.22	1.67	6.01	1.50	4.97	1.88	3.65	1.66	5.50	1.62
943	present	regalo	6.08	2.46	4.85	1.64	6.60	2.01	6.88	2.37	5.05	1.63	7.30	1.91	5.54	2.38	4.72	1.64	6.12	1.94
216	hostage	rehén	3.17	1.84	7.19	1.70	3.06	1.77	2.67	1.70	7.43	1.78	2.55	1.61	3.50	1.87	7.02	1.62	3.41	1.79
952	queen	reina	4.54	1.64	3.78	1.51	5.65	1.81	4.75	1.60	3.66	1.44	6.02	1.89	4.40	1.66	3.85	1.56	5.39	1.71
350	relaxed	relajado	6.93	1.82	3.44	1.84	5.89	2.37	7.42	1.81	2.93	1.73	6.57	2.54	6.59	1.75	3.79	1.83	5.44	2.14
598	lightning	relámpago	3.43	1.66	7.18	1.53	3.31	1.86	3.20	1.71	7.01	1.60	2.88	1.66	3.58	1.61	7.30	1.48	3.60	1.94
688	clock	reloj	4.76	1.59	4.72	1.59	5.68	1.52	4.37	1.58	4.48	1.73	5.90	1.59	5.02	1.55	4.89	1.47	5.54	1.46
864	mantel	repisa	4.55	1.69	2.75	1.48	5.33	1.58	4.81	1.76	2.39	1.43	5.48	1.35	4.37	1.63	3.02	1.46	5.23	1.72
958	reptile	reptil	3.55	1.57	5.72	2.38	3.51	1.65	3.20	1.60	6.48	2.39	3.27	1.60	3.79	1.51	5.20	2.24	3.68	1.68
913	obnoxious	repugnante	3.84	2.23	6.15	1.53	4.11	1.89	3.04	2.04	6.48	1.41	3.54	1.62	4.38	2.19	5.93	1.58	4.49	1.98
352	rescue	rescate	6.67	1.51	7.11	1.53	5.67	1.65	6.81	1.57	7.45	1.51	5.28	1.66	6.58	1.47	6.88	1.51	5.94	1.61
959	resent	resentirse	2.93	1.41	3.56	1.62	4.53	1.66	2.90	1.49	2.95	1.54	4.39	1.61	2.94	1.36	3.98	1.55	4.63	1.69
353	reserved	reservado	5.46	2.14	3.40	1.70	6.91	1.73	5.98	2.30	3.01	1.60	7.27	1.65	5.11	1.97	3.66	1.73	6.67	1.76
354	respect	respeto	5.80	2.24	3.50	1.41	5.56	2.21	6.47	2.19	3.61	1.34	6.10	2.20	5.35	2.16	3.41	1.46	5.20	2.15
355	respectful	respetuoso	6.13	2.48	2.09	1.22	7.09	1.83	7.05	2.44	2.25	1.20	7.51	1.69	5.51	2.32	1.98	1.23	6.80	1.88
639	answer	respuesta	5.41	1.54	5.02	1.62	4.99	2.00	5.64	1.53	4.87	1.50	4.63	2.07	5.26	1.54	5.13	1.70	5.24	1.92
960	restaurant	restaurante	5.59	2.33	2.77	1.34	5.61	1.63	6.27	2.25	2.90	1.27	5.83	1.78	5.14	2.28	2.68	1.39	5.46	1.51
721	delayed	retrasado	3.86	1.43	4.68	2.27	3.40	1.39	3.78	1.47	4.10	2.28	3.31	1.32	3.91	1.41	5.07	2.18	3.46	1.44
961	reunion	reunión	4.70	1.49	3.51	1.72	5.82	1.57	5.05	1.39	3.34	1.70	5.72	1.42	4.47	1.52	3.63	1.73	5.88	1.66
356	reverent	reverente	4.20	1.50	4.15	1.82	4.70	1.65	4.31	1.60	4.54	1.87	4.31	1.67	4.13	1.43	3.89	1.75	4.96	1.60
962	revolver	revólver	3.21	1.74	7.05	1.85	4.43	2.59	2.64	1.64	7.65	1.57	3.46	2.43	3.59	1.71	6.64	1.92	5.08	2.50
357	revolt	revuelta	3.36	1.63	4.45	1.77	3.55	1.63	3.10	1.64	4.06	1.86	3.36	1.49	3.54	1.61	4.72	1.67	3.68	1.70
247	king	rey	5.30	1.56	3.41	1.73	7.04	1.47	5.37	1.42	3.11	1.58	7.08	1.38	5.25	1.65	3.61	1.81	7.01	1.54
603	rifle	rifle	3.89	2.25	7.41	1.26	3.65	1.96	3.17	2.17	7.49	1.25	3.02	1.83	4.38	2.17	7.36	1.27	4.07	1.94
963	rigid	rígido	4.14	1.46	4.43	2.11	5.66	1.69	4.30	1.38	4.98	2.05	5.82	1.66	4.03	1.51	4.07	2.08	5.54	1.71
338	quarrel	riña	4.55	1.72	3.93	1.65	4.10	1.53	4.23	1.68	4.35	1.74	4.01	1.58	4.77	1.73	3.64	1.53	4.16	1.50
362	river	río	5.60	1.66	3.86	1.62	4.48	1.54	5.95	1.52	3.55	1.49	4.53	1.71	5.37	1.71	4.07	1.68	4.44	1.42
359	riches	riqueza	6.35	1.99	2.87	1.39	5.78	1.76	6.92	2.00	2.59	1.29	6.11	1.83	5.98	1.90	3.06	1.42	5.56	1.68
251	laughter	risa	6.37	1.94	4.17	1.82	4.99	1.80	6.76	1.94	3.80	1.69	5.39	1.70	6.11	1.91	4.42	1.86	4.72	1.82
965	rock	roca	3.92	1.58	5.25	1.54	5.90	1.47	3.42	1.63	5.17	1.50	5.78	1.34	4.25	1.46	5.30	1.58	5.98	1.55
570	red	rojo	4.16	1.57	5.57	1.68	3.97	1.99	4.23	1.59	5.76	1.62	3.13	1.85	4.11	1.56	5.44	1.71	4.53	1.89
364	romantic	romántico	6.96	1.64	2.96	1.39	6.60	1.57	7.35	1.54	2.98	1.32	6.61	1.61	6.69	1.66	2.94	1.45	6.59	1.55
165	filth	roña	3.36	1.61	3.52	1.64	5.74	1.49	3.08	1.58	3.30	1.53	5.84	1.44	3.54	1.62	3.67	1.70	5.67	1.52
74	clothing	ropa	6.10	1.71	2.96	1.34	5.67	1.54	6.77	1.65	2.66	1.26	5.94	1.49	5.65	1.61	3.15	1.37	5.49	1.54
672	broken	roto	3.73	1.52	5.85	1.52	4.80	1.67	3.64	1.48	5.73	1.26	4.66	1.75	3.79	1.54	5.93	1.67	4.89	1.61
662	blond	rubio	5.14	1.73	2.50	1.24	6.23	1.67	5.75	1.76	2.58	1.25	6.23	1.82	4.73	1.59	2.44	1.24	6.23	1.57
904	noisy	ruidoso	3.85	1.65	5.71	1.63	4.93	1.72	3.71	1.65	5.98	1.50	4.78	1.55	3.94	1.65	5.54	1.69	5.02	1.84
497	wise	sabio	6.45	1.94	3.23	1.62	4.24	1.52	7.10	1.76	3.67	1.56	4.17	1.48	6.02	1.95	2.93	1.59	4.28	1.55
1007	taste	sabor	3.94	1.92	3.76	1.38	4.99	2.00	3.34	1.83	3.95	1.33	4.61	2.07	4.35	1.88	3.63	1.40	5.24	1.91
204	health	salud	6.43	1.69	3.73	1.55	5.36	1.53	6.71	1.62	3.64	1.56	5.30	1.45	6.24	1.71	3.80	1.55	5.41	1.58
770	greet	saludar	5.75	1.64	3.32	1.87	6.99	1.73	5.33	1.65	2.78	1.73	7.57	1.55	6.04	1.57	3.68	1.88	6.59	1.75
370	salute	saludo	5.39	2.08	3.35	1.45	6.55	1.65	5.88	2.15	3.33	1.45	6.65	1.61	5.06	1.97	3.37	1.46	6.49	1.69
373	savior	salvador	5.92	2.54	4.68	2.95	3.83	2.23	6.90	2.24	5.67	3.10	3.08	2.19	5.26	2.52	4.01	2.65	4.33	2.12
584	bloody	sangriento	2.76	1.51	7.37	1.48	3.65	1.65	2.33	1.37	7.49	1.50	3.07	1.45	3.06	1.53	7.28	1.47	4.04	1.66
968	saint	santo	5.42	2.11	3.89	1.46	4.14	1.56	5.86	2.15	3.87	1.43	4.18	1.60	5.12	2.04	3.91	1.48	4.11	1.54
272	measles	sarampión	2.75	1.47	5.84	1.44	2.81	1.44	2.58	1.51	5.83	1.30	2.55	1.49	2.87	1.44	5.85	1.54	2.98	1.38
372	satisfied	satisfecho	5.24	1.56	3.67	1.56	5.52	2.17	5.35	1.55	3.73	1.63	5.92	2.34	5.20	1.57	3.63	1.52	5.25	2.02
561	hairdryer	secador	4.53	1.61	3.09	1.46	4.54	1.83	4.81	1.49	3.06	1.48	4.18	1.81	4.35	1.66	3.11	1.46	4.79	1.80
391	silk	seda	4.90	1.87	2.22	1.18	6.84	1.71	5.31	1.81	2.07	1.06	7.52	1.41	4.62	1.87	2.32	1.25	6.38	1.75
967	safe	seguro	6.48	2.08	4.66	1.60	7.57	1.34	7.10	2.03	4.81	1.60	7.86	1.25	6.07	2.02	4.56	1.60	7.37	1.37
51	breast	seno	5.32	1.77	4.07	1.71	5.05	1.76	5.05	1.78	4.60	1.62	5.47	1.61	5.50	1.75	3.72	1.69	4.76	1.80
977	sentiment	sentimiento	4.66	1.52	3.30	1.66	4.54	1.93	5.08	1.53	3.01	1.68	5.07	1.83	4.37	1.45	3.49	1.62	4.18	1.92
383	serious	serio	3.85	1.56	5.03	1.75	6.29	1.65	3.88	1.55	5.39	1.77	6.35	1.72	3.84	1.57	4.80	1.69	6.24	1.60
609	snake	serpiente	3.63	1.64	5.61	1.74	3.63	1.68	3.22	1.47	5.73	1.65	3.30	1.60	3.90	1.70	5.53	1.79	3.85	1.70
384	sex	sexo	5.74	1.83	6.23	2.04	5.32	1.44	5.90	1.76	6.69	1.97	5.25	1.42	5.63	1.87	5.92	2.04	5.36	1.46
530	sexy	sexy	5.27	2.02	3.25	1.61	5.25	1.50	6.06	1.98	3.53	1.56	5.18	1.42	4.74	1.87	3.07	1.61	5.30	1.55
425	syphilis	sífilis	2.17	1.17	6.97	1.74	2.58	1.24	2.14	1.18	7.36	1.61	2.71	1.19	2.20	1.17	6.71	1.78	2.49	1.26
1030	whistle	silbato	4.07	1.97	4.76	1.69	5.85	1.65	3.61	1.96	4.69	1.72	5.61	1.45	4.37	1.93	4.81	1.67	6.01	1.76
66	chair	silla	4.53	1.59	4.56	1.57	6.25	2.02	4.69	1.61	5.05	1.56	6.80	2.01	4.42	1.58	4.24	1.49	5.88	1.94
902	nice	simpático	6.52	2.07	4.68	1.53	6.29	2.00	7.10	1.94	4.77	1.36	6.98	1.94	6.14	2.07	4.63	1.63	5.83	1.91
403	snob	snob	4.09	1.55	3.51	1.69	5.70	1.65	4.23	1.56	3.51	1.82	5.77	1.80	4.01	1.54	3.52	1.60	5.65	1.55
30	awed	sobrecogido	5.58	1.60	4.96	1.68	4.99	1.95	5.66	1.53	4.63	1.55	5.41	1.92	5.52	1.64	5.19	1.74	4.70	1.92
410	startled	sobresaltado	3.10	1.40	6.86	1.55	4.25	1.85	2.99	1.44	6.76	1.57	3.69	1.60	3.18	1.37	6.93	1.54	4.63	1.92
985	social	sociable	5.82	2.27	3.06	1.47	7.02	1.66	6.58	2.16	3.06	1.49	7.40	1.70	5.30	2.20	3.06	1.47	6.76	1.60
906	noose	soga	3.60	1.73	6.52	1.62	3.57	1.68	3.24	1.68	6.86	1.42	2.98	1.57	3.84	1.73	6.30	1.72	3.97	1.64
532	sun	sol	7.22	1.67	3.78	1.64	5.71	2.32	7.71	1.43	3.86	1.71	6.36	2.39	6.89	1.75	3.72	1.60	5.28	2.18
1003	sunlight	soleado	6.38	1.42	3.69	1.61	6.57	1.55	6.43	1.35	3.81	1.66	6.82	1.34	6.34	1.48	3.61	1.58	6.40	1.66
260	loneliness	soledad	3.06	1.41	5.24	1.79	4.71	1.65	2.60	1.27	5.01	1.91	4.92	1.48	3.37	1.42	5.40	1.69	4.58	1.74
405	solemn	solemne	5.58	1.53	3.71	1.52	6.60	1.66	5.82	1.49	3.80	1.47	6.84	1.60	5.42	1.54	3.66	1.56	6.43	1.68
261	lonely	solitario	4.01	1.49	3.96	1.67	5.50	2.17	3.80	1.51	3.84	1.69	6.27	2.21	4.16	1.47	4.03	1.65	4.99	1.99
12	alone	solo	3.57	1.73	6.47	1.57	5.21	1.90	3.41	1.78	6.65	1.55	5.64	1.87	3.68	1.70	6.35	1.57	4.92	1.87
385	shadow	sombra	4.20	1.65	4.78	1.71	4.46	1.78	4.14	1.65	4.54	1.71	4.19	1.76	4.24	1.65	4.94	1.70	4.63	1.78
783	hat	sombrero	5.02	1.77	3.00	1.43	6.26	2.05	5.35	1.80	2.82	1.26	6.70	2.02	4.80	1.73	3.13	1.53	5.96	2.03
346	rattle	sonajero	3.84	1.55	3.83	1.53	5.58	1.57	3.65	1.53	3.58	1.62	5.86	1.52	3.98	1.57	4.01	1.45	5.39	1.59
422	surprised	sorprendido	5.74	1.55	5.71	1.63	5.92	1.82	5.61	1.61	5.59	1.68	6.28	1.88	5.83	1.52	5.79	1.60	5.67	1.73
658	bland	soso	3.73	1.61	3.95	2.33	6.15	1.67	3.53	1.62	4.81	2.37	6.08	1.69	3.87	1.59	3.37	2.12	6.19	1.66
423	suspicious	sospechoso	3.92	2.15	6.94	1.61	4.74	1.52	3.37	2.10	7.27	1.68	4.57	1.51	4.28	2.11	6.72	1.53	4.85	1.52
992	spray	spray	4.17	1.84	3.22	1.53	3.77	1.58	4.31	1.86	3.17	1.44	3.53	1.69	4.07	1.82	3.26	1.59	3.93	1.49
986	soft	suave	6.01	1.76	2.98	1.43	4.03	1.96	6.23	1.81	2.83	1.31	3.51	1.93	5.85	1.72	3.07	1.51	4.39	1.91
401	slum	suburbio	4.79	1.48	4.94	1.65	4.28	1.48	4.54	1.52	5.31	1.51	4.20	1.61	4.96	1.43	4.69	1.70	4.33	1.39
725	dirt	suciedad	3.81	1.58	4.33	1.62	3.52	1.65	3.67	1.62	3.98	1.60	3.01	1.52	3.90	1.55	4.57	1.60	3.88	1.64
590	dirty	sucio	3.90	1.58	4.40	1.75	4.82	1.49	3.51	1.43	4.01	1.71	4.77	1.36	4.16	1.62	4.66	1.74	4.85	1.57
132	dream	sueño	3.76	1.60	3.67	1.54	4.00	1.92	3.70	1.59	3.60	1.58	3.51	1.86	3.80	1.61	3.72	1.51	4.34	1.90
419	suicide	suicidio	2.03	1.26	7.72	1.44	2.72	1.40	1.96	1.09	7.87	1.39	2.82	1.30	2.07	1.36	7.63	1.47	2.66	1.46
634	alimony	sustento	4.97	2.29	5.48	2.19	4.19	1.62	5.54	2.31	6.04	2.14	4.31	1.64	4.58	2.21	5.11	2.15	4.11	1.60
441	tobacco	tabaco	3.83	1.44	2.54	1.24	7.40	1.55	3.88	1.42	2.31	1.14	7.67	1.42	3.80	1.46	2.69	1.28	7.21	1.61
664	board	tablero	4.67	1.61	3.67	1.70	5.26	1.45	4.89	1.51	3.34	1.62	5.42	1.54	4.53	1.66	3.89	1.72	5.15	1.38
999	stool	taburete	4.30	1.75	2.55	1.27	5.67	1.59	3.84	1.63	2.52	1.31	5.95	1.54	4.60	1.77	2.57	1.25	5.47	1.61
427	talent	talento	6.58	1.65	4.47	2.23	6.69	1.61	6.82	1.59	4.84	2.48	6.52	1.63	6.41	1.68	4.22	2.02	6.80	1.58
613	tank	tanque	4.06	1.95	5.07	1.99	5.17	2.02	3.61	1.99	4.54	2.14	4.40	1.98	4.36	1.88	5.43	1.81	5.68	1.87
59	cake	tarta	6.97	1.63	2.83	1.61	7.75	1.40	7.30	1.49	2.82	1.63	7.87	1.37	6.75	1.70	2.83	1.60	7.67	1.42
1008	taxi	taxi	5.80	1.57	2.84	1.46	5.62	1.67	6.07	1.54	2.89	1.37	5.71	1.60	5.61	1.57	2.81	1.52	5.56	1.71
742	fabric	tela	4.76	1.51	3.33	1.64	5.59	1.50	5.01	1.58	3.48	1.68	6.02	1.46	4.59	1.44	3.23	1.62	5.29	1.47
163	fearful	temeroso	3.77	1.58	6.67	1.54	4.13	2.28	3.60	1.41	7.04	1.44	4.80	2.33	3.89	1.68	6.41	1.55	3.68	2.13
592	fear	temor	3.24	1.42	7.56	1.39	3.17	1.51	3.12	1.42	7.63	1.40	3.33	1.49	3.32	1.42	7.51	1.38	3.07	1.51
883	moody	temperamental	4.64	2.20	4.57	1.79	4.69	1.72	5.33	2.10	4.25	1.87	5.17	1.61	4.17	2.16	4.79	1.72	4.37	1.71
560	fork	tenedor	4.19	1.79	3.82	1.92	6.79	1.73	4.70	1.74	4.45	1.87	7.17	1.66	3.85	1.76	3.39	1.84	6.54	1.73
540	tennis	tenis	5.38	1.50	2.16	1.21	7.08	1.77	5.47	1.38	2.01	1.13	7.61	1.58	5.33	1.58	2.25	1.26	6.72	1.79
428	tense	tenso	3.91	1.60	5.62	1.64	4.22	1.52	3.66	1.54	5.39	1.57	4.11	1.52	4.07	1.63	5.77	1.67	4.30	1.51
416	subdued	tenue	3.76	1.50	5.75	1.69	4.44	1.40	3.72	1.48	6.01	1.69	4.55	1.24	3.78	1.52	5.59	1.68	4.37	1.50
434	theory	teoría	4.58	1.57	3.91	1.58	6.03	1.71	4.48	1.54	3.69	1.58	6.19	1.74	4.64	1.59	4.07	1.57	5.93	1.69
429	termite	termita	3.51	1.46	4.77	1.67	4.99	2.37	3.46	1.43	4.49	1.61	5.63	2.22	3.55	1.49	4.95	1.69	4.55	2.38
1012	thermometer	termómetro	4.73	1.49	3.21	1.72	5.94	2.45	4.65	1.63	2.92	1.64	6.76	2.44	4.78	1.39	3.41	1.75	5.38	2.31
430	terrible	terrible	3.53	1.68	7.00	1.68	3.44	1.66	3.10	1.68	7.52	1.52	3.11	1.66	3.83	1.63	6.64	1.70	3.67	1.63
614	terrorist	terrorista	3.33	1.82	7.67	1.44	3.42	1.78	2.83	1.72	7.92	1.25	2.90	1.70	3.67	1.81	7.50	1.53	3.77	1.75
449	treasure	tesoro	5.72	1.60	4.31	1.61	6.68	1.48	5.94	1.53	4.35	1.58	6.96	1.38	5.57	1.64	4.28	1.64	6.49	1.52
606	shark	tiburón	2.66	1.51	7.43	1.48	1.99	1.09	2.35	1.42	7.61	1.44	1.89	1.02	2.87	1.54	7.30	1.50	2.06	1.13
439	time	tiempo	5.22	1.62	5.38	1.69	4.92	1.51	5.17	1.68	4.83	1.63	4.75	1.45	5.26	1.58	5.75	1.64	5.03	1.54
1011	tender	tierno	5.87	2.20	2.91	1.35	4.06	1.97	6.57	1.93	3.07	1.36	3.51	1.98	5.41	2.25	2.80	1.34	4.44	1.88
134	earth	tierra	5.74	1.62	3.37	1.51	6.36	1.89	6.01	1.55	3.37	1.38	6.75	1.91	5.57	1.65	3.37	1.60	6.11	1.84
997	stiff	tieso	4.58	1.59	3.57	1.67	3.91	1.58	4.93	1.54	3.25	1.72	3.98	1.65	4.34	1.58	3.78	1.62	3.86	1.53
974	scissors	tijeras	4.81	1.56	6.22	1.73	4.29	1.74	5.07	1.56	6.49	1.82	3.86	1.66	4.63	1.54	6.04	1.65	4.59	1.74
440	timid	tímido	3.29	1.43	3.53	1.66	5.09	1.71	3.28	1.47	3.06	1.61	5.30	1.70	3.30	1.41	3.85	1.63	4.95	1.70
229	ink	tinta	4.58	1.61	2.88	1.39	5.87	1.82	4.95	1.56	2.58	1.29	6.30	1.81	4.33	1.61	3.09	1.43	5.59	1.79
638	ankle	tobillo	4.00	1.72	2.83	1.41	5.01	1.88	4.35	1.76	2.59	1.25	5.51	1.94	3.76	1.67	2.99	1.48	4.68	1.77
528	rollercoaster	tobogán	5.23	1.55	2.84	1.47	6.80	1.70	5.36	1.43	2.58	1.38	7.42	1.43	5.14	1.63	3.02	1.51	6.37	1.74
135	easygoing	tolerante	6.14	1.61	4.82	1.66	6.47	1.88	6.45	1.61	4.60	1.73	6.92	1.87	5.93	1.59	4.97	1.60	6.17	1.84
1021	tune	tonada	4.08	1.60	4.37	1.53	4.53	1.72	4.11	1.59	4.47	1.53	4.07	1.71	4.06	1.62	4.30	1.53	4.84	1.67
905	nonsense	tontería	3.83	1.49	2.99	1.42	4.26	1.79	3.88	1.53	2.89	1.27	3.67	1.83	3.80	1.46	3.06	1.52	4.66	1.66
981	silly	tonto	4.14	1.46	3.77	1.56	4.00	1.61	4.10	1.49	3.43	1.55	4.20	1.50	4.16	1.44	3.99	1.54	3.85	1.67
1000	storm	tormenta	3.33	1.50	5.73	1.61	4.38	1.84	3.29	1.44	5.55	1.67	4.04	1.92	3.36	1.55	5.85	1.57	4.62	1.76
444	tornado	tornado	3.60	1.60	6.01	1.56	3.31	1.75	3.39	1.61	6.19	1.44	2.94	1.78	3.75	1.59	5.89	1.62	3.55	1.69
689	clumsy	torpe	3.96	1.56	4.80	2.00	4.36	1.52	3.67	1.54	4.30	1.92	4.47	1.56	4.15	1.55	5.14	1.99	4.29	1.50
1016	tower	torre	4.92	1.51	4.21	1.47	4.13	2.01	4.81	1.44	4.31	1.41	3.60	1.87	4.99	1.57	4.15	1.51	4.48	2.03
445	torture	tortura	2.69	1.59	7.50	1.53	2.31	1.16	2.29	1.45	7.67	1.49	2.08	1.00	2.97	1.62	7.38	1.55	2.46	1.24
446	toxic	tóxico	3.20	1.84	6.90	1.71	3.61	1.75	2.67	1.70	7.34	1.73	3.22	1.71	3.56	1.85	6.60	1.64	3.88	1.74
447	tragedy	tragedia	3.30	1.90	6.35	2.09	2.77	1.51	2.76	1.75	6.86	1.99	2.31	1.39	3.67	1.91	6.02	2.09	3.07	1.51
37	betray	traicionar	2.57	1.41	7.60	1.57	2.81	1.50	2.25	1.35	8.01	1.23	2.55	1.42	2.78	1.42	7.33	1.71	2.98	1.53
448	traitor	traidor	2.99	1.47	7.14	1.62	3.98	1.59	2.53	1.20	7.51	1.45	3.75	1.65	3.29	1.56	6.89	1.69	4.13	1.54
531	skijump	trampolín	4.54	1.64	3.25	1.76	5.17	1.71	4.93	1.61	2.71	1.56	5.78	1.73	4.28	1.61	3.62	1.80	4.76	1.58
464	untroubled	tranquilo	5.84	2.30	2.55	1.35	6.63	1.46	6.42	2.26	2.52	1.28	6.76	1.52	5.45	2.25	2.57	1.39	6.54	1.42
616	trauma	trauma	3.29	1.87	7.17	1.78	2.44	1.42	2.86	1.53	7.55	1.75	2.14	1.29	3.59	2.02	6.90	1.77	2.64	1.48
1028	voyage	travesía	5.06	2.36	6.33	1.55	3.13	1.51	5.88	2.13	6.37	1.46	2.92	1.52	4.50	2.35	6.31	1.60	3.28	1.48
878	mischief	travesura	4.21	1.62	3.78	1.50	5.00	1.81	4.28	1.69	3.65	1.49	5.43	1.71	4.16	1.58	3.87	1.50	4.70	1.83
368	sad	triste	3.75	1.55	4.19	1.58	5.27	1.69	4.20	1.52	4.12	1.47	5.75	1.68	3.45	1.49	4.24	1.66	4.94	1.63
452	triumphant	triunfante	6.36	1.96	5.14	2.68	6.25	1.61	6.94	1.78	6.06	2.55	6.49	1.61	5.98	1.99	4.51	2.59	6.09	1.59
451	triumph	triunfo	7.02	1.76	5.48	2.08	7.52	1.43	7.55	1.67	5.93	2.08	7.69	1.32	6.67	1.74	5.18	2.04	7.41	1.49
453	trophy	trofeo	6.46	1.92	3.74	1.53	6.45	1.70	7.05	1.78	3.88	1.50	6.71	1.51	6.07	1.92	3.64	1.55	6.28	1.80
456	trumpet	trompeta	4.55	2.09	3.07	1.37	5.62	1.58	5.01	1.94	3.10	1.39	6.01	1.41	4.24	2.14	3.05	1.35	5.36	1.64
442	tomb	tumba	3.89	1.73	4.48	2.10	6.98	1.65	3.47	1.69	3.90	2.12	7.30	1.57	4.18	1.70	4.87	2.00	6.76	1.67
459	tumor	tumor	3.16	1.89	6.34	1.53	2.50	1.43	2.57	1.68	6.29	1.47	2.16	1.26	3.55	1.93	6.38	1.57	2.74	1.50
887	muddy	turbio	4.21	1.74	5.85	1.60	3.95	1.59	4.51	1.73	5.66	1.44	3.67	1.45	4.01	1.72	5.98	1.69	4.14	1.67
461	ulcer	úlcera	2.63	1.49	5.66	1.61	3.47	1.76	2.33	1.37	5.89	1.77	3.17	1.66	2.83	1.53	5.50	1.48	3.67	1.80
1023	unit	unidad	5.00	1.85	3.36	1.76	5.48	1.70	5.28	1.94	3.02	1.70	5.65	1.69	4.80	1.78	3.59	1.76	5.36	1.70
1024	utensil	utensilio	3.92	1.86	4.15	1.98	5.77	1.62	4.12	1.92	3.63	2.00	5.99	1.70	3.78	1.81	4.50	1.90	5.63	1.55
466	useful	útil	7.18	1.53	3.88	1.42	6.87	1.80	7.55	1.45	3.65	1.40	7.48	1.62	6.93	1.54	4.03	1.43	6.46	1.80
554	cow	vaca	5.73	1.57	4.55	2.02	4.82	2.30	5.58	1.55	4.99	2.01	4.13	2.30	5.84	1.59	4.26	1.98	5.28	2.18
791	holiday	vacación	4.83	1.59	3.28	1.46	5.26	1.80	4.80	1.55	3.29	1.38	4.80	1.76	4.85	1.61	3.27	1.53	5.57	1.76
1010	tease	vacilar	3.95	1.48	4.83	1.52	4.29	1.71	3.77	1.44	4.59	1.49	3.80	1.53	4.07	1.49	5.01	1.53	4.63	1.76
1025	vagina	vagina	4.80	1.65	3.28	1.44	5.22	1.61	4.84	1.56	3.35	1.37	5.52	1.52	4.77	1.71	3.23	1.49	5.02	1.65
668	brave	valiente	6.98	1.66	4.17	1.55	5.20	2.11	7.23	1.66	4.02	1.55	4.72	2.24	6.80	1.65	4.28	1.54	5.52	1.97
470	vampire	vampiro	3.52	1.75	6.40	2.03	4.10	1.85	3.25	1.72	6.88	1.97	3.77	1.81	3.70	1.76	6.08	2.01	4.33	1.85
471	vandal	vándalo	4.30	1.64	5.15	1.79	4.20	1.55	4.39	1.51	5.28	1.69	4.13	1.58	4.24	1.72	5.06	1.85	4.25	1.54
472	vanity	vanidad	3.23	1.42	4.01	1.53	5.39	2.03	3.07	1.37	3.95	1.43	5.96	1.93	3.33	1.46	4.06	1.61	5.01	2.00
473	vehicle	vehículo	5.67	1.59	4.99	1.82	5.50	1.41	5.88	1.46	5.12	1.88	5.63	1.35	5.54	1.67	4.90	1.79	5.41	1.44
529	sailboat	velero	5.03	1.76	3.00	1.53	4.06	1.56	5.54	1.73	2.58	1.37	4.05	1.53	4.68	1.70	3.28	1.57	4.07	1.59
1005	swift	veloz	5.66	1.62	5.22	1.82	5.50	2.42	5.83	1.57	5.40	1.79	4.77	2.44	5.54	1.65	5.10	1.84	6.01	2.28
67	champion	vencedor	6.22	2.06	5.66	1.64	6.56	1.52	6.89	1.91	6.01	1.58	6.57	1.59	5.76	2.04	5.43	1.65	6.56	1.48
103	defeated	vencido	3.23	1.80	6.30	2.10	3.31	1.81	2.69	1.70	6.69	2.04	2.69	1.54	3.60	1.79	6.03	2.10	3.73	1.86
648	bandage	venda	5.72	1.54	4.79	1.66	4.59	1.63	5.83	1.60	4.37	1.64	4.08	1.52	5.65	1.51	5.07	1.62	4.93	1.62
474	venom	veneno	3.25	1.87	7.17	1.42	3.19	1.92	2.76	1.77	7.39	1.24	2.65	1.83	3.59	1.86	7.02	1.52	3.56	1.89
629	advantage	ventaja	7.10	1.70	4.51	1.69	6.96	1.64	7.52	1.63	4.65	1.57	7.45	1.56	6.81	1.70	4.41	1.77	6.63	1.62
495	window	ventana	4.33	1.57	5.29	1.92	5.16	1.89	4.57	1.51	5.65	2.03	5.40	1.90	4.16	1.59	5.04	1.80	5.01	1.87
458	truth	verdad	7.28	1.72	5.37	2.21	7.49	1.44	7.61	1.59	6.01	2.07	7.54	1.49	7.06	1.77	4.94	2.21	7.46	1.41
194	green	verde	5.32	1.55	2.68	1.58	6.97	1.78	5.34	1.58	2.29	1.51	7.35	1.87	5.30	1.54	2.94	1.57	6.71	1.68
389	shy	vergonzoso	3.29	1.45	5.05	1.86	3.89	1.55	3.29	1.49	5.66	2.00	3.60	1.41	3.28	1.43	4.64	1.65	4.09	1.62
733	dump	vertedero	3.01	1.41	4.78	1.63	3.56	1.71	2.77	1.32	4.76	1.49	3.02	1.62	3.15	1.45	4.79	1.72	3.92	1.68
133	dress	vestido	5.22	1.50	4.07	1.64	5.53	2.33	5.20	1.56	4.33	1.52	6.29	2.30	5.23	1.46	3.90	1.70	5.02	2.22
1018	travel	viajes	6.72	1.62	3.76	1.60	5.56	1.64	7.05	1.53	3.75	1.56	5.83	1.67	6.50	1.64	3.77	1.63	5.37	1.61
618	victim	víctima	3.12	1.91	7.12	1.66	3.08	1.45	2.60	1.67	7.54	1.48	2.92	1.51	3.47	1.99	6.84	1.73	3.20	1.40
972	scapegoat	victimismo	3.14	1.79	5.33	1.49	3.91	1.57	2.54	1.55	5.25	1.45	3.77	1.52	3.54	1.83	5.38	1.52	4.01	1.61
475	victory	victoria	7.29	1.63	6.11	2.50	7.00	1.71	7.55	1.59	6.81	2.49	7.18	1.68	7.11	1.64	5.63	2.40	6.87	1.72
258	life	vida	4.68	1.57	6.12	1.70	5.27	1.81	4.98	1.40	6.36	1.66	5.63	1.83	4.49	1.66	5.95	1.72	5.03	1.76
765	glass	vidrio	5.03	1.84	4.41	1.51	5.03	1.76	5.33	1.85	4.33	1.63	5.30	1.39	4.83	1.81	4.46	1.43	4.85	1.95
580	watch	vigilante	4.21	1.43	4.74	2.29	4.91	1.61	4.05	1.40	3.94	2.18	4.54	1.45	4.33	1.45	5.28	2.21	5.15	1.66
276	mighty	vigoroso	6.11	1.79	3.04	1.41	6.23	1.42	6.53	1.67	2.98	1.38	6.19	1.50	5.82	1.82	3.08	1.43	6.25	1.38
496	wine	vino	4.55	1.50	2.87	1.47	5.61	2.49	4.76	1.54	2.34	1.39	6.45	2.41	4.41	1.46	3.23	1.42	5.04	2.40
344	rape	violación	3.17	1.91	8.56	0.80	3.50	1.77	2.76	1.74	8.69	0.64	3.22	1.77	3.45	1.97	8.48	0.88	3.69	1.75
478	violent	violento	3.26	1.90	6.02	1.61	3.12	1.79	2.92	1.82	6.16	1.58	2.83	1.80	3.50	1.93	5.93	1.63	3.31	1.77
579	violin	violín	4.61	1.53	3.93	1.55	5.57	1.63	4.86	1.49	3.57	1.46	5.88	1.53	4.45	1.54	4.18	1.56	5.37	1.66
1027	virgin	virgen	4.60	1.56	3.87	2.12	4.60	1.53	4.88	1.49	3.13	2.02	4.80	1.65	4.41	1.59	4.37	2.04	4.47	1.43
479	virtue	virtud	6.01	1.76	4.33	2.13	6.09	1.81	6.41	1.57	5.01	2.07	6.70	1.77	5.74	1.84	3.88	2.05	5.67	1.73
402	smallpox	viruela	2.81	1.49	5.29	2.18	2.74	1.42	2.57	1.36	5.82	2.11	2.64	1.49	2.97	1.55	4.93	2.16	2.80	1.38
480	vision	visión	4.38	1.70	5.14	1.89	6.33	2.10	3.94	1.73	5.69	2.08	7.01	1.89	4.67	1.62	4.77	1.66	5.86	2.12
849	lively	vívido	5.35	1.56	5.71	1.55	5.70	1.64	5.52	1.51	5.83	1.61	5.94	1.71	5.24	1.59	5.63	1.51	5.54	1.58
635	alive	vivo	6.53	1.62	5.73	1.49	4.99	2.15	6.72	1.54	5.80	1.36	4.35	2.13	6.41	1.67	5.68	1.57	5.42	2.06
619	volcano	volcán	2.72	1.40	4.67	2.44	2.61	1.45	2.35	1.30	4.06	2.30	2.29	1.42	2.97	1.41	5.09	2.45	2.82	1.44
481	vomit	vómito	3.11	1.45	4.73	1.52	3.57	1.68	2.93	1.41	4.61	1.54	3.33	1.68	3.23	1.46	4.80	1.50	3.74	1.67
1037	yacht	yate	5.34	1.62	2.23	1.27	6.27	1.94	5.35	1.57	2.14	1.24	6.11	2.00	5.34	1.66	2.28	1.29	6.38	1.90
371	sapphire	zafiro	4.93	1.58	3.17	1.62	6.27	1.65	4.86	1.50	3.63	1.75	6.49	1.62	4.98	1.64	2.86	1.45	6.11	1.67
990	spanking	zurra	3.55	1.47	5.00	1.87	3.38	1.63	3.78	1.49	5.55	1.71	3.10	1.57	3.39	1.45	4.62	1.89	3.57	1.65
